# Supplementary material for: PI3Kdelta-driven expansion of regulatory B cells impairs protective immune responses to Trypanosoma congolense parasite infection
Source: PLoS Pathog. 2025 Nov 5;21(11):e1013663. doi: 10.1371/journal.ppat.1013663 (PMC12604799; doi:10.1371/journal.ppat.1013663)
Supplement: S9 Fig — (XLSX) [file ppat.1013663.s009.xlsx]

## Sheet: Fig 1
Parasite counts
Day post-infection	Control																															PI3KD GOF/B
5	1	0	0	1	1	0	1	0	1	1	0	1	1	1	1	1																0	0		0	0	0	0	0	0	1	2	1	0	1	1	0	0	1
6	10	2	2	7	3	4	15			43	40	58	71	80	44	32	32	27	52	36	9	35	30	45	12	23							2		3		2	2			16	94	4	13	33	8	0	10	52
7	65			50		39	66			47	56	16	69	71	68	134	165	110	153	192	17	69	73	99	72	45							12		20		24	26			62	91	7	81	121	90	166	6	200
8	82	74			116	8	144										191	56		164													102		138		223	56	81								237		252
9	120	143	89	70		103		3							120	143	89	70	176			3											237	181	252	58	196	243	149							149	217	181	217
10	55		18	116		22		0									0	127	103														93	199	115	24	62	93	62								201	169	202
11	140		64			124		1							189	108	127																		172			115								200	45	178
12	142		68			3		17																									65	0	144	1	1	164	187
13
14	119		83	10		1		1																								185	1		1		0	1	33
15
16	2		2	57		12																										200	1	29	3		6	1	3
17
18			5	114	10	14																										200	2	38	2		14	1	34
Creatinine
Control	0.156	0.145	0.178	0.104	0.164	0.282	0.112	0.119
PI3KD-GOF/B	0.297	0.149	0.379	0.409	0.126	0.156	0.349	0.26
ALP
Control	30.9	38.4	60.6	40.4	46.3	38.2	30.9	31.9
PI3KD-GOF/B	60.6	70.7	94.7	55.7	40.4	39	72.5	41.8
Survival
	Days	Control	PI3KD-GOF/B
CON1	18	0
CON2	18	0
CON3	18	0
CON4	18	0
CON5	11	0
CON6	11	0
CON7	11	0
CON8	11	0
CON9	11	0
CON10	11	0
CON11	11	0
CON12	11	0
CON13	11	0
CON14	11	0
CON15	11	0
CON16	11	0
CON17	11	0
CON18	11	0
CON19
CON20	11	0
CON21	11	0
CON22	11	0
CON23	11	0
CON24	11	0
PI3KD1	8		1
PI3KD2	9		1
PI3KD3	10		1
PI3KD4	11		1
PI3KD5	14		1
PI3KD6	18		0
PI3KD7	18		0
PI3KD8	18		0
PI3KD9	18		0
PI3KD10	18		0
PI3KD11	18		0
PI3KD12	18		0
PI3KD13	8		1
PI3KD14	9		1
PI3KD15	10		1
PI3KD16	11		0
PI3KD17	11		0
PI3KD18	11		0
PI3KD19	11		0
PI3KD20	11		0
PI3KD21	11		0
[truncated: 8 more columns]

## Sheet: Fig 2
Total IgM
Day Post-infection	Control																	PI3KD-GOF/B
0	300000000	501000000	268000000															1820000000	827000000	1110000000
4	576000000	668000000	354000000	487000000					403000000	453000000	448000000	290000000						2460000000	2510000000	1240000000	1670000000					1170000000	1600000000	840000000	2150000000
7	1070000000	903000000	1140000000	1140000000	936000000	1610000000	708000000		777000000	556000000	289000000	508000000						1650000000	1930000000	2550000000	2280000000	1120000000	584000000	1730000000		1470000000	2590000000	2430000000	2590000000
11	3380000000	1810000000	1040000000		726000000	397000000	378000000	1170000000					421000000	606000000	1030000000	633000000		2290000000	1070000000	2080000000		1520000000	1520000000	1070000000	1140000000					3220000000	977000000	852000000
Total IgG1
Day Post-infection	Control																	PI3KD-GOF/B
0	261000000	1340000000	597000000																			1650000000	696000000	979000000
4	671000000	762000000	443000000	557000000					572000000	642000000	855000000	633000000										962000000	1090000000	643000000	482000000					897000000	1400000000	934000000	1210000000
7	364000000	337000000	573000000	400000000	421000000	965000000	513000000		992000000	457000000	152000000	609000000										678000000	901000000	598000000	446000000	830000000	828000000	890000000		795000000	949000000	1020000000	1820000000
11	1280000000	532000000	471000000		782000000	577000000	608000000	857000000	274000000	303000000	459000000	357000000										626000000	255000000	474000000		354000000	634000000	550000000	678000000	1380000000	276000000	183000000
Total IgG2a
Day Post-infection	Control																	PI3KD-GOF/B
0	55600000	72000000	16300000																			123000000	80700000	104000000
4	58600000	71900000	52700000	49300000					42700000	63100000	43500000	47100000										70400000	86300000	88000000	81100000					54600000	70700000	46200000	89800000
7	50100000	67200000	69100000	56400000	50900000	67900000	44900000		63500000	35200000	31600000	45000000										90400000	81500000	74400000	62400000	98000000	74700000	48800000		88800000	168000000	103000000	94800000
11	115000000	88100000	79300000		72600000	55800000	60300000	91800000	58400000	70000000	103000000	62800000										87800000	59700000	84400000		57900000	82800000	45200000	59800000	99800000	58400000	55000000
Ag Specific IgM
Day Post-infection	Control								PI3KD-GOF/B
4	0.185		0.104	0.171	0.153	0.235	0.245	0.136	0.304	0.126	0.174	0.289	0.536	0.335	0.643	0.512
7	0.206	0.222	0.216	0.336	0.763	0.53	0.304	0.417	0.507	0.595		0.56	0.809	0.455	0.758	0.611
11	0.727	0.426	0.908		1.162	0.479	0.359		3.664	3.48		2.58	1.903	3.123	3.839
Ag Specific IgG1
Day Post-infection	Control								PI3KD-GOF/B
4	0.189	0.112	0.117						0.245	0.165	0.134
7	0.201	0.241	0.115	0.1					0.218	0.109	0.161	0.15
11	0.651	0.285	0.415	0.454	0.512				0.25	0.25	0.261	0.112	0.07
Ag Specific IgG2a
Day Post-infection	Control								PI3KD-GOF/B
4	0.049	0.008	0.024			0.004	0.004	0.017	0.027	0.066	0.011			0.006		0.012
7	0.007	0.012	0.013		0.032	0.053			0.027	0.011	0.055				0.001	0.006
11	0.093	0.081	0.119	0.193	0.347	0.1		0.2	0.146	0.137	0.039	0.028	0.073	0.059	0.073

## Sheet: Fig 3
GCB #
Day Post-infection	Control																					PI3KD-GOF/B
4	0.2812	0.0876	0.198	0.1425		0.378	0.3364	0.279	0.2508	0.3869	0.2142	0.1269	0.3201									0.2125	0.1974	0.256	0.1547		0.303	0.333	0.5643	0.5888	0.621	0.7467	0.41785	0.40425
7	0.6625	0.47	0.966	0.459	0.399	1.5125	2.486	2.156	2.685	1.683	1.206	1.46	1.197	1.452	0.7725	0.627						0.8235	0.435	0.341	0.184	0.4625	2.46	1.632		1.428	0.721	0.464	0.903	1.386	0.81627	0.65296	0.5085
11						10.109	10.7874	6.516	9.945	4.49208	5.70636	8.85728	0	1.1716	1.197	1.9388	1.185	0.27	1.245	0.84375							12.285	12.8	4.176	9.3975	8.811	12.7547	8.67		1.7113	4.6905		3.28125	0.66375	0.72
Tfh #
Day Post-infection	Control																					PI3KD-GOF/B
4	0.5244	0.7665	1.76	0.87		0.507	0.4872	0.3813	0.3564	0.7261	0.51	0.4794	0.7372						1.581	1.551	1.6	2.2967		0.609	0.592	1.1001	0.9706	2.5875	2.5807	1.6577	2.00475
7	9.1375	6.92	9.5335	6.1285	6.536	5.2	5.731	3.63	5.58	7.337	5.148	6.4	7.0245						12.474	12.09	11.11	5.175	12.321	4.365	2.316	1.917	4.152	4.718	6.456	6.104	12.32
11						12.98	11.3724	7.623	12.9	3.366	2.92578	7.23392												18.315	24	8.64	18.55	5.022	8.78864	6.171
PC #
Day Post-infection	Control																					PI3KD-GOF/B
4	0.418	0.3139	0.429	0.225		0.096	0.0609	0.124	0.0396	0.5565	0.3111	0.31725	0.61595									0.85	0.799	0.696	1.547		0.072	0.1036	0.1995	0.2898	1.0235	0.97595	0.4247	0.45375
7	1.5	0.52	0.966	0.612	0.684	0.325	0.341	0.253	0.27	9.24	11.25	6.56	6.4785	0.54	0.8755	0.44						1.6875	1.815	1.694	1.3455	1.85	0.69	0.468		0.504	1.715	1.32	2.583	3.674	0.18928	0.24486
11						11.55	11.817	8.568	12.72	13.2192	11.1804	22.9264		8.0852	7.125	7.2967	0.81	0.5775	1.44	0.80625							7.875	7.775	2.864	3.6225	15.3	14.6167	11.56		1.884	5.6604		1.28625	0.41625	0.615
PB #
Day Post-infection	Control																					PI3KD-GOF/B
4	0.5168	0.3723	0.495	0.3975		0.081	0.0551	0.0651	0.0462	0.159	0.02601	0.019035	0.13095									0.6205	1.1562	0.744	0.952		0.087	0.0851	0.1767	0.3358	0.33925	0.3275	0.11645	0.0528
7	1.2	0.54	0.8855	0.595	0.684	0.2875	0.407	0.506	0.435	1.43	0.891	0.84	0.777	0.564	0.4532	0.407						1.188	1.245	0.913	0.851	1.517	0.66	0.432		0.456	0.483	0.248	0.616	0.473	0.48503	0.60632
11						10.076	11.6883	6.975	12.405	1.82376	2.87496	4.72768		2.0996	1.197	1.5851	1.125	0.255	0.9	0.525		8.775	8.1	3.504	5.495	6.498	7.61558	5.5845		0.7379	2.0034		0.63	0.3825	0.42
GCB % B220
Day Post-infection	Control																					PI3KD-GOF/B
4	2.48	1.3	1.91	2.64		2.51	2.58	1.9	2.58	1.86	1.25	0.55	1.69									1.77	1.6	1.72	1.52	2.33	1.88	2.2	2.79	2.54	2.8	1.57	1.67
7	6.73	7.95	15.6	8.69	9.7	4.1	3.86	3.18	3.93	3.02	2.81	3.25	2.31	1.8	1.12	0.82						5.23	3.61	4.8	2.16	3.37	2.81		2.79	2.34	1.27	4.12	3.08	1.13	0.85	0.73
11						23.7	24.1	18.4	20.9	31.5	30.3	27.2		2.24	3.54	3.54										14.5	13.4	13.7	13.4	31.4	36.6	34.3		2.58	9.54
Tfh % CD4
Day Post-infection	Control																					PI3KD-GOF/B
4	4.72	5.63	7.52	6.73		9	7.81	6.98	7.24	11.3	8.94	5.03	9.13	11.6	10.2	13.8	11		9.13	8.28	9.22	12.1		21.3	14.2	13.6
7	32.4	36.6	31.7	29.6	24.7	23	28.2	22.2	22.6	33.5	37.5	31	31.9	35.9	33.6	35.4	22.6	29.5	18.7	12.3	16	17.6	34.3	34.4	37.9	45.9
11						55.3	57.5	60.5	54.1	57.4	46.4	54.9							54.8	50.5	47.9	44.3	49.1	50.9	52.6
PC % live
Day Post-infection	Control																					PI3KD-GOF/B
4	0.55	0.43	0.39	0.3		0.32	0.21	0.4	0.18	1.05	0.61	0.45	1.27									1	0.85	0.87	1.3		0.24	0.28	0.35	0.63	1.78	1.49	0.62	0.55
7	1.2	0.52	0.84	0.72	0.72	0.26	0.31	0.23	0.18	8.4	12.5	6.56	6.17	0.45	0.85	0.4						1.25	1.21	1.54	1.17	1	0.46	0.39		0.42	2.45	1.65	3.69	3.34	0.16	0.21
11						10.5	10.1	9.52	8.48	10.8	15.4	16.1		6.97	7.5	5.57	0.54	0.77	0.96	0.43							3.5	3.11	3.58	2.07	17	15.7	13.6			3.56		0.49	0.37	0.41
PB % live
Day Post-infection	Control																					PI3KD-GOF/B
4	0.68	0.51	0.45	0.53		0.27	0.19	0.21	0.21	0.3	0.051	0.027	0.27									0.73	1.23	0.93	0.8		0.29	0.23	0.31	0.73	0.59	0.5	0.17	0.064
7	0.96	0.54	0.77	0.7	0.72	0.23	0.37	0.46	0.29	1.3	0.99	0.84	0.74	0.47	0.44	0.37						0.88	0.83	0.83	0.74	0.82	0.44	0.36	0.38		0.69	0.31	0.88	0.43	0.41	0.52
11						9.16	9.9	7.75	8.27	1.49	3.96	3.32		1.81	1.26	1.21	0.75	0.34	0.6	0.28							3.9	3.24	4.38	3.14	7.22	8.18	6.57		0.47	1.26		0.24	0.34	0.28

## Sheet: Fig 4
IFNg serum
Day Post-infection	Control												PI3KD-GOF/B
0	0.375761	0.362621	0.317594	0.398717	0.484679	0.67223	0.290028						0.539881	0.10849	0.454279	0.839846	0.643264	0.301065	0.607798
4	6.84201	15.6222	1.16342	7.92981	13.87	3.21746	5.28284	0.997925	4.92781	6.41776	5.43511		3.50318	2.04507	1.52025	2.40437	0.520368	0.931829	0.356869	1.76157	0.915314	0.791588	4.08401	1.77823
7	1489.49	830.616	1052.1	273.349	165.234	185.508	151.765	92.8482	92.3476	91.0609	133.165		588.55	323.339	769.891	521.781	234.244		535.914	473.272	34.5294	139.445	73.8267	156.246
IFNg peritoneum
Day Post-infection	Control												PI3KD-GOF/B
0	0.14149	0.143755	0.0518083	0.77701	1.08964	0.838783	0.12446						0.0611712	0.372477	0.0459264	0.531235	0.706504	0.93962	2.01012
4	0.402971	0.321359	0.161793		0.152054	0.21035	0.708047	4.47582	5.08581	1.33193	3.94364		0.991967	0.244222	0.774443	0.422131	0.117877	0.083527	0.171522	1.46228	0.449402	0.412279	0.461785	1.35288
7	0.78392	9.59812	0.655805	0.527262	0.441276	0.436491	0.508176	1.21891	1.7558	1.90303	1.08516		0.44606	0.278014	0.560634	0.527262	1.28391	1.15693	0.712793		3.00119	1.73478	1.12275	3.30219
IL12/IL23 p40 serum
Day Post-infection	Control												PI3KD-GOF/B
0	671.817	843.721	520.37	732.97	801.45	987.059	426.369						726.76	713.426	801.783	1211.02	1094.33	542.527	798.912
4		953.796	889.348	390.527	409.139	640.02	567.162	851.679	1017.7	478.286	795.611		1146.08	1036.25	895.246	1318.41	362.183	435.575	279.85	368.016		1085.67	818.241	688.773
7	6216.38	3682.57	5969.26	1375.16		1241.38	1937.53	2087	2022.26	2976.81	2980.84		2161.9	856.269	1209.52	1957.34	1193.74	2598.86	1439.89	1990.84		2836.14	2622.21	1974.4
IL12/IL23 p40 peritoneum
Day Post-infection	Control												PI3KD-GOF/B
0	259.739	261.699	193.774	418.755	497.68	401.378	375.292						208.23	426.075	201.417	831.068	416.44	659.595	578.025
4	200.388	211.125	247.066	608.356	239.534	321.333	527.023	904.626	350.827	169.604	200.425		306.669	321.954	391.32	262.436	712.622	667.769	745.036	382.846	485.515	324.859	302.584	414.463
7	413.81		349.833	501.548	424.428		403.335	387.281	665.541	437.763	347.291		538.662	436.037	233.856		524.806	377.704	404.175	739.467	518.349		735.338
TNFa serum
Day Post-infection	Control												PI3KD-GOF/B
0	4.96209	4.58415	4.42036	6.02207	7.45032	7.98019	7.02133						5.56183	5.04775	3.94216	6.84417	9.5203	7.79173	8.17426
4	22.1228	11.1518	8.78642	3.76732	5.62821	7.83654	3.73073	7.67988	8.38051	4.30736	4.9765		11.6885	9.1556	9.94063	12.5125	5.35274	5.21506	4.11506	4.06928	15.5822	8.19607	7.73517	6.69462
7	142.939	99.6187	186.226	77.5875	57.8481	55.3302	100.037	67.3292	220.794	110.613	161.194		71.3959	26.3497	42.07	38.8778	45.2559	71.8028	53.1247	59.0557	37.9395	42.8967	64.239	89.328
TNFa peritoneum
Day Post-infection	Control												PI3KD-GOF/B
0	1.52037	1.24436	0.84469	2.49614	3.54415	2.68742	2.30864						1.60562	2.54256	1.18141	2.11563	3.07199	3.3415	3.90681
4	6.79057	2.53963	0.474249	1.04964	1.7458	2.22077	1.47203	3.21852	2.39654	2.52953	3.33811		2.18443	2.4666	3.32467	2.8646	1.53022	1.33807	1.50335	2.5579	3.55441	3.11277	2.56623	2.085
7	12.1163	17.8511	12.1308	12.0048	9.0264	8.23709	9.42927	14.4505	21.9041	22.3412	10.4557		8.86353	4.84939	9.84241	6.10933	11.1823	13.9581	9.5589		15.2502	8.80383
IL10 serum
Day Post-infection	Control												PI3KD-GOF/B
0	4.1502	5.35204	3.09569	4.1999	3.92154	4.90528	3.39432						6.24494	3.48388	4.07068	7.33526	6.45317	5.72914	6.27469
4		45.7494	24.9437	28.5412	17.7293	33.5385	32.9578	45.5495	33.5385		38.2196		94.4762	48.959		50.1682	30.8375	48.7578		30.0701	44.2623	51.3803	101.601	28.7318
7	776.741	363.757	530.781	505.998	648.27	220.234	690.743		330.638	740.895			923.277	719.73	1081.22	1572.89	500.395		560.829	477.03	1264.9	1516.12	970.351	1025.22
IL10 peritoneum
Day Post-infection	Control												PI3KD-GOF/B
0	8.09792	4.05079	2.73711	7.98899	10.0572	9.76051	7.90977						7.3947	13.4759		9.07787	9.24609	13.1205	14.7985
4		19.5175		9.56759	14.636	17.9777	17.2106	46.2711		34.5247			24.5668		30.1695	51.4684	27.8027		22.1312		76.948	67.2953	51.3426	34.5247
7	57.8044	120.011	77.5561	59.446		59.138	53.7119	106.375	121.421		72.6668		90.6435		77.5561		184.837	76.2018	64.4891		181.632	83.7568	168.129	164.709
IFNg/IL10 ratio serum
Day Post-infection	Control												PI3KD-GOF/B
0	0.0905403	0.0677537	0.102592	0.0949349	0.123594	0.137042	0.0854452						0.0864509	0.0311404	0.111598	0.114494	0.0996819	0.0525498	0.096865
4		0.341474	0.0466417	0.277838	0.782319	0.0959335	0.160291	0.0219086	0.14693		0.142207		0.0370801	0.041771		0.0479261	0.0168745	0.0191114		0.0585822	0.0206793	0.0154064	0.0401965	0.0618906
7	1.91762	2.28343	1.98216	0.540217	0.254885	0.842322	0.219713		0.279302	0.122906			0.637458	0.449251	0.712055	0.331733	0.468118		0.955576	0.992123	0.0272982	0.0919748	0.0760824	0.152403
IFNg/IL10 ratio peritoneum
Day Post-infection	Control												PI3KD-GOF/B
0	0.0174724	0.0354882	0.0189281	0.0972601	0.108344	0.0859364	0.0157349						0.0082723	0.0276402	0.01145	0.0585198	0.0764111	0.0716147	0.135833
4		0.0164652			0.010389	0.0117006	0.0411403	0.0967303		0.0385791			0.0403783		0.0256697	0.00820175	0.00423977		0.00775025		0.00584033	0.00612642	0.00899419	0.0391858
7	0.0135616	0.0799768	0.00845588	0.00886959		0.00738089	0.00946114	0.0114587	0.0144604		0.0149333		0.00492103		0.00722875		0.00694616	0.0151824	0.0110529		0.0165235	0.0207121	0.00667794	0.0200487

## Sheet: Fig 5
spleen IL10+ (% of CD19)
Day Post-infection	Control																						PI3KD-GOF/B
0	4.41	3.71	0.078	1.78	1.53																		6.35	6.12	10.2
4	3.34	2.95	3.7	4.55		1.15	1.03	0.78		0.82	0.46	0.55	0.89										11.4	11.1	13.5	10.1		4.15	4.31	5.54	8.28	3.52	3.09	3.09	2.19
7			3	3.53	3.19	2.29	3.18	2.06	1.36	6.21	7.75	5.46	5.57	2.07	2.55	2.26							8.42	4.62	10.2	6.25	8.18	6.13	5.62		5.85	5.57	4.44	9.92	6.53	4.94	4.07	5.98
11						15.6	19.3	13.1	20.3	28.7	32.1	27.4		15.1	18.3	13.8	11.9	11.2	18.3	15.1								12.7	11.1	12.5	11.2	32.5	32.1	30.7		16.1	19.1		16.8	16	16.1
peritoneal IL10+ (% of CD19)
Day Post-infection	Control																						PI3KD-GOF/B
0	6.48	3.58	3.59																			19.5	22.9	20.7
4	3.55	2.9	2.42	4.82		4.16	3.49	1.56	4.88		3.02	4.45	4.99	2.97								13.4	19.3	16.1	13.1		20.8	21.1	19.9	27.3		10.4	10.7	9.81	9.58
7	1.99	2.65	2.31	6.92	2.02	4.11	4.32	5.59	6.23	0.75	1.73	6.95	2.21	4.78								8.44	11.3	11.3	9.48	10.6	20.3	23.2				8.41	9.5	9.49	6.93
11						5.05	4.8	2.97	2.86		0.88	1.25	1.65		5.01	8.09	2.13	5.57									13.4	13.8	14.4	14.8		4.45	8.8	2.52		18.2	27.9	25.3
spleen IL10+ (absolute #s)
Day Post-infection	Control B cell															PI3KD-GOF/B B cell															Control T cell															PI3KD-GOF/B T cell
0	1.056	0.86	0.79													2.3267	2.295	1.6075													0.438	0.435	0.425													0.455	0.5141	0.4075
4	0.4028	0.3796	0.561	0.4425	0	0.129	0.087	0.0682	0.0506	0.106	0.04743	0.07755	0.0776			2.8815	2.9892	3.488	3.213	0	0.438	0.592	1.1628	1.4582	0.56925	0.49125	0.62335	0.53625			0.228	0.2117	0.462	0.345	0	0.063	0.058	0.0496	0.0462	0.159	0.153	0.2256	0.16975			0.6205	0.564	0.608	0.8449
7	2.25	1.68	1.8285	1.649	1.4915	0.5125	0.957	0.572	0.765	2.394	1.84	1.946	3.289			5.94	4.62	5.533	4.3355	9.6755	3.12	2.148	1.737	2.304	4.257	5.139	3.03	3.1395			5.9125	3.77	4.577	3.893	4.0945	2.3	0.913	2.013	2.7	4.95	4.761	4.74	4.221			7.9785	5.955	6.457	3.841
peritoneal IL10+ (absolute #s)
Day Post-infection	Control B cell															PI3KD-GOF/B B cell															Control T cell															PI3KD-GOF/B T cell
0	0.02628	0.3072	0.18772													1.638	3.573	0.5982													0.000972	0.00948	0.01144													0.0102	0.0252	0.006
4	1.5946	1.0458	1.07583	1.344	0	1.75	0.79605	0.40994	1.3195	1.46952	1.176	1.32444	1.09416			13.9986	15.372	13.5065	21.78	0	15.444	11.552	12.567	21.115	11.3077	6.345	8.946	5.112			0.72226	0.55125	0.25333	0.2695	0	0.133	0.09135	0.09154	0.04004	0.19782	0.1176	0.12168	0.11844			0.28413	0.2772	0.43435	0.9075
7	2.5531	2.8182	1.1102	2.1777	1.58025	0.22005	0.35568	0.48678	0.59607	0.47736	0.18	0.90252	0.49446			15.1571	13.4064	15.3384	29.0808	21.924	5.3605	7.029	4.7531	7.2751	2.547	5.43588	4.2432	6.2478			0.0968	0.08932	0.12649	0.21063	0.086975	0.027	0.0304	0.01995	0.02148	0.06708	0.0555	0.28704	0.05658			0.30562	0.12768	0.19404	0.27216
[truncated: 35 more columns]

## Sheet: Fig 6 PC1
PCA analysis: PC1 loading genes
Gene	S_CN_10N	S_CN_10P	S_CP_10N	S_CP_10P	P_CP_10N	P_CP_10P	P_CN_10N	P_CN_10P
Pygl	39	10	13	50	655	410	923	199
Ypel2	223	280	194	692	2187	2236	2372	3210
Selp	22	0	0	0	444	246	787	110
Asph	14	146	54	40	766	545	467	1767
Pik3ip1	1569	389	872	251	3230	2054	3928	2971
Hspg2	171	157	70	191	1216	1457	823	1725
Hepacam2	752	632	298	837	3606	3166	5212	5328
Rfx2	193	186	143	286	2263	1605	2257	745
Pepd	728	780	670	1182	5232	4661	5415	7792
Itgb7	10275	2299	7980	4903	29449	19585	25121	25699
Plxdc2	0	4	0	0	605	234	693	79
Cish	22	116	23	100	794	775	981	1140
Dusp3	718	140	578	343	2722	1815	2763	1384
Ckb	5	79	15	151	628	182	3141	1057
Sox5	50	388	111	655	1846	2790	1996	3615
Slamf9	118	144	178	301	2288	2626	407	1375
Specc1	15	162	13	63	509	901	859	1492
Sirpa	145	982	322	1824	6160	5137	5247	6952
Gnb3	0	56	0	92	409	864	213	1524
Gpr137b	733	1004	936	2093	9636	7158	7263	7800
Igsf9	310	53	398	285	2119	2400	789	644
Bhlhe41	174	1215	290	2424	6688	7935	5301	8985
Sspn	98	95	105	1054	2796	3058	793	1338
Neurod4	69	49	66	87	1266	751	743	606
Tagln2	4767	3765	3760	4866	29745	23850	28254	24086
Tubb2b	149	220	169	203	1934	436	2878	3909
Rcn3	221	126	227	286	2000	1783	1660	1381
Nfam1	1448	978	1695	2056	10949	8431	9340	9670
Cfh	0	15	0	0	845	318	544	147
Sorcs2	291	444	180	475	3017	2326	3062	4272
Ltbp1	0	7	0	0	709	456	459	95
Tbc1d4	0	92	0	37	562	704	647	1073
Cxcl13	0	0	0	0	695	296	660	79
Ass1	356	906	403	1368	6851	6776	3765	9356
Relt	1300	643	1118	1114	8177	6071	6831	6044
Fbxw13	80	83	60	96	917	252	3653	1307
Pstpip2	14	281	19	874	1894	3750	1101	3109
Crip1	2205	1352	1519	1710	17269	13398	6234	10014
Plscr1	139	477	115	859	3910	4584	2424	3786
Cd5l	34	41	11	41	1484	597	1075	136
C1qc	7	81	0	103	1798	705	1407	213
Lgals1	186	777	331	549	4640	4375	3444	5893
Rab31	384	407	308	293	3037	2531	4033	3909
Crip2	36	72	48	56	1294	1133	832	635
Sh2d6	24	14	37	15	1138	304	903	450
Nid1	924	1230	891	3603	16657	19560	8472	11375
F5	35	0	11	0	720	435	883	165
Pdlim1	945	629	837	915	7154	6613	7407	7110
Chst7	29	187	15	56	1169	916	1915	1296
Rassf4	2001	4007	2711	5800	34367	36370	31335	34779
Ngfr	473	139	428	142	3297	1008	3614	1985
Espn	32	66	19	211	1469	1981	478	1202
Adgre1	94	173	194	118	2447	1161	2596	1555
Padi4	0	52	0	105	1592	592	1503	410
Vim	10726	10816	10884	11771	97784	86746	100256	103536
Atrnl1	146	146	547	242	3724	2167	3321	1150
Nhsl2	0	49	0	18	697	401	860	1239
Adora2a	326	272	649	677	5682	4521	4142	4698
Gda	1	0	0	17	951	425	943	190
Ednrb	0	0	0	0	871	448	819	96
Mall	2	56	0	0	364	188	1817	1447
Fgfr1	0	10	0	0	1043	440	991	110
Ccl6	5	26	0	0	802	423	1843	125
Nacc2	17	169	18	506	3237	3260	1081	2282
C1qb	14	79	0	60	2105	820	2193	197
Lyz1	0	0	0	0	989	396	960	77
Myadm	2640	1249	2375	2228	23448	18009	22588	16184
Ahnak	6741	5875	8476	15328	110229	138761	68149	65768
Rtl5	76	60	106	134	1970	1808	1800	1361
Tub	66	17	62	0	1295	1056	874	380
Timp2	5	186	35	141	2865	2577	1394	1168
Ptafr	4	134	117	117	1622	1116	3343	2726
Gbp2b	20	177	0	40	505	185	7717	3814
Retnla	0	0	0	0	507	352	2158	141
Saa3	0	0	0	0	1425	629	563	65
Ephb4	0	15	0	16	1344	1049	201	740
Itgam	34	68	38	33	1819	870	1568	1604
Rarg	5	36	16	87	1371	1666	840	1265
Tubb6	73	279	137	258	4348	2948	4078	4552
Krt8	0	24	0	0	802	1335	238	845
C1qa	0	57	0	0	1718	1068	1273	231
Diras2	383	965	350	435	7902	9299	13261	13775
Prkar2b	79	367	66	464	4200	4319	9769	8012
Tnfrsf8	57	239	16	315	4930	7464	1734	3525
Zbtb32	74	753	164	1945	16654	20022	8844	12999
Thbs1	0	15	0	15	1732	853	1912	381
Gramd2	0	141	0	163	2341	2275	3975	3515
Lmna	79	113	125	779	8272	7287	6293	3311
Gas7	54	857	32	657	9436	10421	9931	14238
Lifr	208	170	376	5	3902	962	7777	5388
S100a6	253	1138	272	516	21371	15915	17926	12837
Emilin2	15	36	0	44	2797	1584	2763	769
Mafa	22	150	26	0	2548	1224	3647	3261
Tppp3	0	127	11	54	2507	1701	5999	3672
Tppp	37	95	8	330	6438	5983	5141	2073
Prg4	51	19	23	0	3691	2174	3591	758
C4b	0	45	0	0	7570	3160	3419	769
Alox15	0	22	0	0	5688	2753	4153	558
Lyz2	0	80	0	185	26868	12345	25229	1876
Fn1	0	143	0	56	15902	9682	20189	4767
Gcsam	64	3886	153	2569	0	0	0	0
Basp1	125	3844	349	3232	15	11	0	0
Nuggc	166	3489	206	3580	18	0	20	15
Mef2b	211	4653	300	4786	30	38	30	9
Mybl1	150	6150	369	6768	73	28	28	74
Jchain	578	38999	593	33605	89	260	710	1520
Ighg2c	505	34692	174	3564	68	38	373	470
Rgs13	99	2854	147	2241	0	0	57	25
S1pr2	244	5427	429	5681	100	91	67	137
Mki67	592	25842	2004	36568	265	1168	1374	3097
Cr2	28723	13558	37440	26910	2112	532	5062	580
Cenpe	137	4330	368	4073	47	165	180	185
Plk1	113	2508	92	2394	49	43	25	203
Pclaf	142	6956	419	5438	62	214	267	948
Ighg2b	1116	26322	810	8353	631	188	2589	1127
Top2a	665	20081	1152	20198	281	1027	1404	3251
Cacna1h	261	1058	463	1978	52	10	123	29
Kif11	205	5587	296	5296	69	294	273	789
Emid1	1018	714	981	1032	46	0	94	9
Ccna2	89	4668	295	3705	34	201	410	473
Chst1	0	1022	46	1056	2	7	0	0
Nuf2	86	2105	165	1938	37	95	82	123
Itgb3	1437	1643	457	1714	95	26	690	18
Tox2	1	1442	58	1334	91	25	25	0
Ticrr	116	1651	264	1802	13	40	69	341
H1f10	17	1082	41	977	0	17	0	5
Rasgrp3	9172	5681	6693	6814	748	216	2806	700
Pif1	60	935	75	963	8	0	59	24
E2f8	51	1841	94	2244	11	20	331	318
Ccnb1	94	2762	81	1984	40	86	224	179
Tpx2	79	3521	192	3553	111	155	174	408
Myof	1076	1865	2500	4186	440	211	254	98
Bub1	15	2034	128	1978	56	28	160	245
Ncapg	129	2736	206	2554	33	143	331	285
Bcl6	4734	5032	3032	5271	965	269	1234	338
Rrm2	194	4682	361	4379	113	298	317	889
Clspn	110	2559	179	2766	25	186	147	592
Ackr4	20	920	29	652	0	0	0	0
Kif18b	70	1502	128	1320	3	37	162	189
Bub1b	189	3152	429	2948	68	238	309	450
Cdc20	221	2896	202	2095	107	83	390	204
Kif15	124	2252	187	2242	48	115	110	474
Esco2	47	2008	80	1942	50	99	143	138
Ube2c	57	2436	72	1715	90	42	138	280
Gpsm2	24	1179	81	625	16	23	0	18
Ccnb2	70	1963	126	1424	35	54	129	283
Foxm1	394	2677	310	3208	120	239	241	388
Mybl2	136	2501	170	2305	74	129	344	206
Dhfr	160	2335	194	1838	65	70	302	286
Cenpf	45	2462	85	2250	5	293	241	273
S1pr3	838	1731	1594	3307	140	371	95	538
Fas	171	954	191	1123	59	11	87	47
Spag5	43	1924	120	1957	32	57	386	226
Ighg3	492	20183	1045	22315	727	713	4536	6027
Arhgap19	225	2214	263	1410	31	108	279	250
Dna2	135	1047	130	1317	32	48	141	35
Gatm	32	920	41	607	10	0	5	9
Kif4	68	1753	134	1732	10	105	320	188
Psat1	651	3273	654	3625	216	279	596	369
Hmmr	38	2398	116	1741	42	142	176	265
Tox	0	733	52	703	0	0	0	0
Asb2	289	543	658	809	49	0	104	5
Cep55	69	1968	118	1837	47	119	156	249
Ada	193	2411	234	1822	187	77	259	185
Ncaph	298	2711	238	2282	67	225	349	341
Dusp2	8556	2966	5596	4176	860	413	1558	247
Kif23	211	3438	265	3045	125	392	312	343
Reln	63	1193	83	400	16	0	23	98
Nebl	288	1002	414	940	55	85	0	118
Fosb	1179	5008	813	8289	561	476	1356	716
Cdk1	61	1592	87	1136	48	47	123	142
Stmn1	361	5289	505	4133	152	493	681	1014
Stil	35	1167	115	1236	20	70	15	304
Pxdc1	6473	619	3982	831	365	1	1001	74
Knl1	267	1780	197	1451	47	111	164	274
Cip2a	90	2110	218	1756	108	175	79	274
Aicda	225	3619	264	3380	276	148	558	539
Dusp6	2327	1379	1534	990	157	125	491	75
Fignl1	137	1599	235	1986	27	228	110	414
Icosl	16096	2349	10828	3424	1365	157	3629	270
Ndc1	473	2767	460	2870	250	323	331	276
Asf1b	346	2026	289	1564	118	139	98	454
Havcr1	79	1436	104	1426	96	104	109	79
Rgs10	192	1072	184	998	111	134	0	47
Cdca2	100	2117	143	1494	74	183	96	323
Mcm10	92	1586	115	1681	10	152	161	439
Kif2c	40	1276	63	953	0	89	115	152
Klhl6	4651	10096	3814	10415	1666	1004	3518	1417
Cdca3	87	2149	132	2017	95	133	263	305
Ltk	573	535	379	771	48	0	125	28
Birc5	42	1659	108	1534	39	68	300	260
Ncapd2	1460	9386	1635	10486	1196	1149	1122	2148
Trerf1	16	1025	95	1045	119	47	21	61
Ffar2	256	241	707	495	0	0	24	9
Nusap1	99	2835	132	1813	34	234	504	442
Hmgb2	1763	12191	1451	9139	1172	1438	1913	1535
Gtse1	88	1088	142	989	34	62	117	104
Vpreb3	2023	958	1502	1045	173	57	783	74
Cd72	9021	3385	8971	5283	1287	782	1741	527
Ccnf	109	1429	182	1700	96	101	171	212

## Sheet: Fig 6 PC2
PCA analysis: PC2 loading genes
Gene	S_CN_10N	S_CN_10P	S_CP_10N	S_CP_10P	P_CN_10N	P_CN_10P	P_CP_10N	P_CP_10P
Cdca8	117	2347	109	1676	249	316	86	228
Itm2c	233	1322	308	1688	2516	2903	2574	2240
Cep55	69	1968	118	1837	156	249	47	119
Prdm1	81	843	137	1301	88	998	725	884
Emb	106	439	57	882	2482	1660	1443	947
Ptafr	4	134	117	117	3343	2726	1622	1116
Lgals1	186	777	331	549	3444	5893	4640	4375
Spag5	43	1924	120	1957	386	226	32	57
Kif14	22	1163	47	816	50	233	33	87
Espl1	88	2477	217	2397	189	420	184	274
Cit	89	1539	162	2428	247	558	385	455
Ccnd2	1663	4121	2176	7052	25447	34719	10400	20456
Il2rb	60	490	24	706	245	818	471	935
Pigr	63	90	51	1342	184	663	945	4481
Uhrf1	527	6361	660	6046	880	2648	445	870
Alox15	0	22	0	0	4153	558	5688	2753
Ccnb1	94	2762	81	1984	224	179	40	86
Gnb3	0	56	0	92	213	1524	409	864
Ttk	3	863	39	995	94	198	35	60
B4galt6	15	134	0	319	492	1052	1129	929
Diras2	383	965	350	435	13261	13775	7902	9299
Tjp2	43	558	67	512	575	1206	963	1354
Mafa	22	150	26	0	3647	3261	2548	1224
Ass1	356	906	403	1368	3765	9356	6851	6776
Tubb6	73	279	137	258	4078	4552	4348	2948
Esco2	47	2008	80	1942	143	138	50	99
E2f8	51	1841	94	2244	331	318	11	20
Ryk	50	381	21	506	955	1223	915	1150
Rbm47	7	370	63	594	590	1274	884	746
Rab11fip4	78	405	85	1428	492	1256	1737	2166
Lmna	79	113	125	779	6293	3311	8272	7287
Rrm2	194	4682	361	4379	317	889	113	298
Nusap1	99	2835	132	1813	504	442	34	234
Clspn	110	2559	179	2766	147	592	25	186
Cd9	128	959	260	1515	1673	3034	1891	2566
Krt222	210	764	66	1059	2717	2285	2347	2725
Ube2c	57	2436	72	1715	138	280	90	42
Etl4	9	581	32	496	179	1135	103	252
Fah	66	661	69	1147	718	1602	625	919
Bub1	15	2034	128	1978	160	245	56	28
Hmmr	38	2398	116	1741	176	265	42	142
Racgap1	300	3886	361	3419	1461	2582	1570	1775
Timp2	5	186	35	141	1394	1168	2865	2577
Dtl	69	2259	168	2097	256	779	66	258
Plscr1	139	477	115	859	2424	3786	3910	4584
C4b	0	45	0	0	3419	769	7570	3160
Kif11	205	5587	296	5296	273	789	69	294
Ccna2	89	4668	295	3705	410	473	34	201
Tpx2	79	3521	192	3553	174	408	111	155
Igkv14-126	191	2173	357	1666	3355	6421	537	1000
Ighg2c	505	34692	174	3564	373	470	68	38
Ntng2	111	1055	217	2172	1521	2247	2630	3135
Fzd6	10	236	0	140	506	2257	64	136
Nrp2	91	612	241	940	1451	5529	2978	3391
Itgb1	1297	5828	1412	7832	20638	29524	19101	18371
Cdca5	25	1594	59	1514	105	317	36	131
Sox5	50	388	111	655	1996	3615	1846	2790
Cd80	27	316	22	582	802	1537	1545	1658
Igkv4-91	450	2306	401	869	2973	29681	744	1488
Ctla4	0	365	12	272	371	1103	367	1282
Cd300lf	138	1176	458	3405	1144	4851	2907	4340
Pclaf	142	6956	419	5438	267	948	62	214
Kntc1	22	1659	115	1631	253	590	14	279
Csf2rb	709	3210	708	5274	11862	19189	10385	9576
Sirpa	145	982	322	1824	5247	6952	6160	5137
S100a6	253	1138	272	516	17926	12837	21371	15915
Top2a	665	20081	1152	20198	1404	3251	281	1027
Lipc	42	1655	121	1511	400	1505	261	441
Cenpf	45	2462	85	2250	241	273	5	293
Nek2	94	2913	154	2604	580	1140	1364	950
Mki67	592	25842	2004	36568	1374	3097	265	1168
Gbp2b	20	177	0	40	7717	3814	505	185
Mrc1	9	257	6	271	1372	2902	134	169
Dnase1l3	175	1323	281	2703	2596	6337	3144	4400
Atf3	1	590	13	1747	443	476	436	575
Tppp	37	95	8	330	5141	2073	6438	5983
Csf2rb2	1	247	15	165	1811	3895	443	181
Bhlhe41	174	1215	290	2424	5301	8985	6688	7935
Prkar2b	79	367	66	464	9769	8012	4200	4319
Nacc2	17	169	18	506	1081	2282	3237	3260
Gpr55	67	667	129	1477	2110	4463	3804	4343
Ighg3	492	20183	1045	22315	4536	6027	727	713
Tppp3	0	127	11	54	5999	3672	2507	1701
Tnfrsf8	57	239	16	315	1734	3525	4930	7464
Jchain	578	38999	593	33605	710	1520	89	260
Dmxl2	0	229	31	771	310	1035	1259	4658
Sh3bgrl2	36	999	73	1322	1988	3473	910	1992
1810046K07Rik	52	352	28	1295	446	3508	1227	3576
Anxa2	184	3015	345	3145	4374	10502	8196	7983
Gramd2	0	141	0	163	3975	3515	2341	2275
Fgl2	31	1282	158	553	6624	13385	1927	1063
Pstpip2	14	281	19	874	1101	3109	1894	3750
Ighv11-2	11	625	2	543	855	3185	171	499
Tent5c	59	2509	122	4274	467	2221	931	1453
Lyz2	0	80	0	185	25229	1876	26868	12345
Zbtb32	74	753	164	1945	8844	12999	16654	20022
Fn1	0	143	0	56	20189	4767	15902	9682
Actn1	13	584	24	1443	993	3412	1942	4900
Gas7	54	857	32	657	9931	14238	9436	10421
Lmo7	18	2165	99	2379	8859	9663	3682	5478
Fcer2a	36238	2668	20252	3757	12634	527	2677	338
Pxdc1	6473	619	3982	831	1001	74	365	1
Icosl	16096	2349	10828	3424	3629	270	1365	157
Gm19951	2814	87	1915	267	814	42	820	152
Satb1	6517	748	5112	1121	2262	192	748	92
Ighd	77235	6873	59825	10280	37584	6029	13029	3746
Gdf11	2525	350	1676	414	782	48	294	13
Rflnb	1906	92	965	321	684	67	96	0
Zfp608	3666	726	2954	752	1726	125	334	44
Neurl3	10112	1567	4854	1770	5043	383	1701	191
Treml2	7014	1304	5334	1922	2217	230	1240	186
Cr2	28723	13558	37440	26910	5062	580	2112	532
Lrrk2	12934	3278	13902	4660	5852	971	2368	259
Ms4a4c	5331	882	4271	1144	1971	324	1258	198
Zfp318	13357	1378	9709	2615	4502	1176	2348	1235
Ccr6	4256	775	5550	1967	1802	439	890	176
Lmo2	8504	1429	6932	2160	2970	771	4164	1102
Serpinb1a	6855	1058	5874	1485	3860	941	2777	752
Brwd1	11497	2896	8796	3449	2992	737	1942	1058
Dusp2	8556	2966	5596	4176	1558	247	860	413
Cyp27a1	1339	202	934	179	1311	96	525	38
B3gnt8	3126	390	2245	310	2078	604	1919	462
Cnr2	10569	2068	7847	3167	4744	1453	1497	678
Gsn	3569	1118	3236	1963	1391	214	1150	147
Dclk2	2358	465	1993	618	1906	238	681	175
Cd72	9021	3385	8971	5283	1741	527	1287	782
Spns2	2303	216	1308	287	1974	317	1716	430
Ifi213	3573	955	3205	2340	602	210	509	220
Fcrl1	10981	3311	8143	4036	5257	1017	2835	773
Clcf1	5314	538	3840	1235	3912	967	3634	1893
Cd55os	1483	158	1167	216	709	211	493	332
Gpr174	4625	776	3017	1298	2725	686	1215	578
Ccr7	8441	1192	5029	1284	11693	2091	4815	1626
Cpm	3579	1328	2604	1711	4413	276	1367	154
Smad7	2281	625	1319	587	1054	242	463	51
Gpr171	2389	555	1736	779	3010	246	907	236
Vpreb3	2023	958	1502	1045	783	74	173	57
Lfng	4041	317	2134	342	5729	1852	2231	875
Sell	29001	4248	22363	5186	28033	10552	11225	6565
Col27a1	505	38	257	0	845	64	77	0
Tnik	588	76	766	127	266	41	196	107
Cnn3	5437	645	5059	1195	4687	2983	3293	880
Cd55	17685	2307	12131	3838	16127	5352	8066	4709
Hvcn1	12866	2606	9821	4696	3741	2431	4400	2056
Kmo	5644	1607	4136	1912	4358	951	1526	424
Rnf144a	5116	439	4008	1056	4023	2174	4380	1834
Il21r	9808	3596	7853	3882	3659	1156	2159	1100
Gad1	455	0	186	21	106	2	38	14
Hhex	5891	667	4366	1421	4140	1825	2770	1678
Emid1	1018	714	981	1032	94	9	46	0
Ffar1	4267	1189	3982	2514	1061	548	1281	485
Map3k19	935	125	761	350	431	66	410	111
Id3	2207	645	1635	593	676	281	850	187
Slfn8	4296	717	3378	1132	3155	1313	1834	619
Rasgrp3	9172	5681	6693	6814	2806	700	748	216
Dusp6	2327	1379	1534	990	491	75	157	125
Rapgef4	1132	259	1137	257	596	211	233	92
Galnt6	1588	374	1759	480	996	463	601	126
Dusp4	1309	483	602	332	337	48	23	29
Pgap1	6270	1008	4891	1832	5116	1491	4451	2350
Pag1	6976	2761	7836	5157	2831	801	1959	1238
Carns1	1839	262	1229	446	638	304	836	446
Sdc4	4825	937	3392	1147	1779	1407	1431	692
Lta	1252	382	967	325	151	97	169	136
Pglyrp2	1273	274	1236	690	725	184	382	104
Irf8	18891	10731	15247	12311	9452	2088	5314	1037
B3gnt5	10566	1766	9405	2397	9041	4220	6661	4082
Nlrc3	1113	397	1204	617	929	86	333	119
Tnf	676	118	494	278	89	12	94	49
Gcnt1	1914	805	1713	781	464	222	350	165
Irf2bpl	6531	1029	5665	2286	6926	2242	4488	2040
Sorl1	24667	6845	24401	12227	8374	4781	7882	7426
Chchd10	1435	674	1008	319	444	98	327	151
Rasa4	692	68	388	221	320	81	178	0
Sgk1	925	152	607	132	386	177	468	79
Adrb2	2883	417	1904	782	2576	718	2173	914
Ifi214	1399	229	1266	502	853	390	493	225
Crisp3	509	56	389	97	208	46	83	28
Myo1f	1009	208	1237	508	1102	311	520	100
Pkib	1085	414	947	390	1071	122	459	86
Tmem108	349	60	316	72	31	0	36	0
Pde4d	467	218	622	342	45	0	14	20
Cbx7	13181	1822	7200	3047	9199	3880	11329	7032
Dennd3	5484	3124	4217	3913	3394	729	1886	287
Phf1	7030	832	4395	1869	4013	2534	7481	3914
Mylip	7552	1158	5234	1820	6093	3396	5586	2769
Trim7	6338	1619	5243	2901	3885	1533	2918	1695
Pxk	13386	3525	11523	5719	7716	3724	6349	3841
Maml3	448	54	355	0	340	147	159	34
Pltp	973	198	1556	150	2427	667	2548	775
Dgka	9119	1705	6591	2730	7306	3291	5958	3381
Cacna1i	10547	1178	7519	2127	13112	6728	11710	6289
P2ry10	7249	1362	4669	2251	7995	2168	4295	2556
Dmxl1	8896	2772	8789	3779	4280	2507	3602	2808
Ltb	22548	4781	11236	5694	10480	4564	10810	9555
Rgl1	633	60	1280	184	487	563	420	373
Kcna3	1581	439	1398	788	1128	241	952	447
Eps8l1	2115	379	1420	699	1472	415	1338	967
H2-K2	3594	468	2095	811	2789	1252	3280	1877
Abca1	7437	1142	5424	2612	3387	2441	5305	4318

## Sheet: Fig 6 PC3
PCA analysis: PC2 loading genes
Gene	S_CN_10N	S_CN_10P	S_CP_10N	S_CP_10P	P_CN_10N	P_CN_10P	P_CP_10N	P_CP_10P
Hmces	1100	4482	866	5602	603	1260	1209	1453
Igkv8-18	61	82	21	470	0	16	58	97
Echdc3	17	114	25	392	108	385	424	489
Zbtb37	2545	636	2092	2052	1379	1153	1927	2400
Gbp10	32	41	6	88	0	60	24	334
H2-Q10	313	157	259	343	72	114	349	297
Agbl1	17	54	24	130	267	336	586	1019
Ighv1-63	116	110	107	183	58	94	259	389
Myof	1076	1865	2500	4186	254	98	440	211
Ephb4	0	15	0	16	201	740	1344	1049
Igkv12-41	225	256	214	182	37	54	275	315
D130040H23Rik	462	204	549	621	287	307	532	727
F830208F22Rik	0	33	0	57	0	192	139	369
Mef2b	211	4653	300	4786	30	9	30	38
Serpine2	58	107	34	456	89	188	278	396
Kmt2d	16179	6076	16763	14835	8955	8160	13014	15902
Rnf43	122	157	214	529	73	248	475	298
Pacsin1	790	785	818	1132	610	755	1684	1501
Ttll3	547	263	545	622	140	126	404	360
Sptb	4	24	9	56	25	139	197	424
Adk	263	708	280	915	556	711	1956	1526
Syn1	1	9	37	159	0	161	166	260
Bckdhb	131	63	159	177	0	253	201	329
St8sia6	723	1350	806	2549	1686	4748	3042	6386
Sh2b2	286	1942	297	2160	178	390	606	540
Slco5a1	214	40	191	81	42	100	281	395
A430093F15Rik	1	29	0	144	0	78	159	260
Espn	32	66	19	211	478	1202	1469	1981
Igkj4	1488	354	1119	882	639	387	1418	1196
Cib2	38	27	89	82	48	78	198	441
S1pr3	838	1731	1594	3307	95	538	140	371
Sv2c	0	2	6	124	0	16	70	226
Afp	139	59	114	212	91	55	217	459
Qprt	11	0	18	106	0	58	219	225
Ccdc28b	274	329	200	936	1003	1265	2544	2733
Igkv3-5	483	504	291	1026	448	103	535	959
Neat1	6808	990	4030	3462	6537	6555	17783	13237
Egr2	173	252	162	645	73	204	158	499
Prx	30	26	17	113	0	44	106	321
Actn1	13	584	24	1443	993	3412	1942	4900
Mexis	59	72	52	216	140	339	869	664
Ccr1	81	409	318	798	977	1326	2072	3326
Klf12	175	172	372	658	205	308	614	648
Pawr	5	392	8	380	0	218	136	364
Adm	25	133	41	604	176	892	1069	734
Marcks	2100	1873	2811	4266	1141	1633	2253	2680
Il10	0	207	0	494	0	140	9	325
Cd300lf	138	1176	458	3405	1144	4851	2907	4340
LOC664787	12	11	40	99	24	53	175	375
Vwa7	112	71	61	113	47	148	400	537
Igkv11-125	51	111	75	301	68	17	143	429
Cyp11a1	0	40	6	397	39	227	116	433
Tmod2	0	75	17	317	63	72	159	459
Spn	747	1357	585	2991	2985	6027	9415	10252
Gm10451	144	153	76	426	169	482	730	908
Robo1	0	63	17	188	142	1049	640	1184
Basp1	125	3844	349	3232	0	0	15	11
Akap5	116	226	55	551	98	109	279	570
Il5ra	1179	977	1791	3586	3272	4623	7083	8854
Zfp811	1	25	0	0	28	316	209	819
Fgf11	0	166	29	169	42	205	331	641
Vasn	477	247	716	716	83	147	406	337
Npr2	0	224	11	413	114	250	469	757
Ago3	1137	706	1161	2270	1164	1494	2328	3329
Cd5	26	39	91	468	261	633	947	953
Kctd14	639	231	941	502	474	1817	2437	2128
Rgs10	192	1072	184	998	0	47	111	134
Extl1	354	55	220	241	274	712	1177	1373
Igsf9	310	53	398	285	789	644	2119	2400
Marcksl1	1681	2984	1386	2957	988	1003	1463	4028
Shisa8	314	531	414	665	335	701	1830	1532
Lurap1	129	138	104	305	162	235	999	822
Cenpv	6	251	28	294	0	170	344	424
Igkv5-39	417	422	583	10032	616	270	740	550
Zap70	141	0	132	131	0	50	37	426
Rab11fip4	78	405	85	1428	492	1256	1737	2166
Faah	811	539	303	1699	767	2241	3101	3391
Prdm1	81	843	137	1301	88	998	725	884
1810046K07Rik	52	352	28	1295	446	3508	1227	3576
Trpm5	27	399	12	497	0	5	12	293
Mcoln3	371	315	171	744	79	50	308	499
Slamf9	118	144	178	301	407	1375	2288	2626
Rasal1	1207	695	1197	2406	459	1126	1343	1934
Lck	974	1624	803	2200	619	342	1611	2152
Sspn	98	95	105	1054	793	1338	2796	3058
Zc3h12c	389	511	911	2286	317	813	1102	1501
Trim40	0	23	0	62	24	118	479	668
Synpo	0	46	0	209	49	556	331	1202
Tnfrsf19	47	81	31	131	124	712	589	2283
A530010L16Rik	5	59	16	144	17	259	915	670
Tmem151b	38	41	16	295	0	281	472	624
Tnfsf4	0	17	0	230	24	94	141	771
Erdr1	2575	1068	1787	3076	2945	312	2818	2399
Kcnj5	0	0	0	45	0	18	784	450
Zbtb20	1235	2310	1507	5150	1086	4339	6341	9631
AF067061	31	30	32	593	0	143	154	707
Dmxl2	0	229	31	771	310	1035	1259	4658
Fcamr	666	156	414	863	268	322	1046	2766
Pigr	63	90	51	1342	184	663	945	4481
Fras1	0	14	9	800	29	148	603	1255
Gbp2b	20	177	0	40	7717	3814	505	185
Il2ra	85	209	61	0	2505	1632	110	285
Il9r	3880	2781	1127	2021	6986	4235	385	357
Ltbp4	0	115	24	52	2550	950	102	144
Lifr	208	170	376	5	7777	5388	3902	962
Csf2rb2	1	247	15	165	1811	3895	443	181
Mall	2	56	0	0	1817	1447	364	188
Fgl2	31	1282	158	553	6624	13385	1927	1063
Slfn1	106	135	45	0	1979	1079	207	226
Mrc1	9	257	6	271	1372	2902	134	169
Ckb	5	79	15	151	3141	1057	628	182
Fbxw13	80	83	60	96	3653	1307	917	252
Serinc5	2019	1892	1525	1654	3030	1196	298	141
Cplx2	400	154	156	85	3324	2448	482	542
Ighg2c	505	34692	174	3564	373	470	68	38
Slc27a3	89	112	61	151	2947	1139	714	199
Igkv4-91	450	2306	401	869	2973	29681	744	1488
Prag1	2086	1138	1957	1281	2136	1509	562	79
Stac2	1597	457	1427	435	6002	4647	2933	608
Ighg2b	1116	26322	810	8353	2589	1127	631	188
Mafa	22	150	26	0	3647	3261	2548	1224
Fzd6	10	236	0	140	506	2257	64	136
Serpina3f	247	416	121	308	1532	2934	149	366
Col27a1	505	38	257	0	845	64	77	0
Tppp3	0	127	11	54	5999	3672	2507	1701
Tubb2b	149	220	169	203	2878	3909	1934	436
Fcer2a	36238	2668	20252	3757	12634	527	2677	338
Gm10076	265	317	243	342	5389	252	510	391
Serpina3g	2963	2554	2094	1565	6343	7610	1216	1420
Camk2a	23	114	83	37	810	712	281	54
Igkv14-126	191	2173	357	1666	3355	6421	537	1000
Zfp608	3666	726	2954	752	1726	125	334	44
Lrrc8b	213	608	335	559	989	539	176	43
Nbl1	0	0	1	18	738	279	72	35
Pxdc1	6473	619	3982	831	1001	74	365	1
Gcgr	0	0	0	0	1039	89	33	0
Neurl3	10112	1567	4854	1770	5043	383	1701	191
Ighg3	492	20183	1045	22315	4536	6027	727	713
Cpm	3579	1328	2604	1711	4413	276	1367	154
Cpd	13	577	72	450	777	1150	183	104
E2f8	51	1841	94	2244	331	318	11	20
Lrrk2	12934	3278	13902	4660	5852	971	2368	259
Socs3	1019	295	1350	468	3402	837	923	326
Niban2	81	75	8	34	1018	910	563	182
Socs2	8	56	15	0	212	516	21	13
Lfng	4041	317	2134	342	5729	1852	2231	875
Srgap2	810	1102	821	1339	3440	3293	1085	654
Cyp27a1	1339	202	934	179	1311	96	525	38
Tmprss13	50	66	181	51	974	440	363	75
Cd79a	62765	22460	22383	14234	80442	65096	33664	22297
Chst11	489	836	228	540	2105	2571	709	594
Rflnb	1906	92	965	321	684	67	96	0
Steap3	58	66	0	24	741	256	191	61
Sec16b	111	51	59	26	649	208	80	31
Pgf	0	0	0	0	432	107	41	0
Satb1	6517	748	5112	1121	2262	192	748	92
Tmem176a	44	102	94	0	1134	856	531	331
Kirrel	0	31	0	12	273	241	0	0
Tubb2a	154	150	154	142	1878	2073	1021	482
Ptafr	4	134	117	117	3343	2726	1622	1116
Edaradd	1224	417	1347	791	1568	409	496	89
Igkv3-4	987	4461	671	846	1089	230	393	165
Smad7	2281	625	1319	587	1054	242	463	51
Ighv11-2	11	625	2	543	855	3185	171	499
Kmo	5644	1607	4136	1912	4358	951	1526	424
Thbs4	0	0	0	0	316	122	0	0
Ccr7	8441	1192	5029	1284	11693	2091	4815	1626
Prkar2b	79	367	66	464	9769	8012	4200	4319
Ighd	77235	6873	59825	10280	37584	6029	13029	3746
Fn1	0	143	0	56	20189	4767	15902	9682
Pear1	2228	769	1460	978	3531	2414	1431	692
Rasgrp3	9172	5681	6693	6814	2806	700	748	216
Stambpl1	946	410	646	460	2827	2081	1039	690
Icosl	16096	2349	10828	3424	3629	270	1365	157
Gdf11	2525	350	1676	414	782	48	294	13
Retnla	0	0	0	0	2158	141	507	352
Vopp1	339	324	386	244	1268	222	372	119
Zfp53	854	418	358	430	1862	1163	638	392
Igkv1-99	157	488	37	40	256	68	31	25
Gpr171	2389	555	1736	779	3010	246	907	236
Prr11	45	1120	90	1396	343	298	28	34
Synj2	407	258	191	374	1135	572	412	129
B4galt1	2812	1780	2407	2064	7211	4337	2573	1734
Il12a	479	52	276	54	335	106	3	0
Arid5a	3321	1116	2027	1744	6296	2832	2314	1190
Prss12	344	15	31	0	368	17	20	0
Adam19	4057	1963	3653	2382	9438	3716	3522	1886
Igha	735	7788	221	1855	1473	929	461	536
Lgals3	101	126	190	71	1411	1460	1058	412
Zyx	2748	1085	2158	1398	4456	1805	2154	721
Osbpl5	2055	492	1360	531	2471	1398	1080	495
Cyp4f18	5996	2113	3821	2136	15540	10876	7748	4856
Pmepa1	196	243	81	370	1186	460	315	172
Aplp2	1631	1479	1298	1685	8541	8937	3930	3135
Prr5l	0	38	22	0	224	467	76	32
Slc25a15	677	346	599	375	2969	1972	1390	797
Igkv6-13	315	353	210	82	477	161	106	60
Spag5	43	1924	120	1957	386	226	32	57
Sema4a	80	104	86	76	1358	1259	538	516
Tns3	910	626	853	968	625	667	336	47

## Sheet: Fig 6 IL10 DEGs
Differentially expressed genes IL10+ B cells vs IL10- B cells
Gene	baseMean	log2FoldChange	lfcSE	stat	pvalue	padj
Spns2	980.546	-2.25831	0.245514	-9.19828	3.63715e-20	4.74611e-16
Il10	159.78	7.38678	1.01476	7.27934	3.35449e-13	2.18863e-09
Zfpm1	2123.18	1.49517	0.210597	7.09966	1.25067e-12	5.43998e-09
Ccr7	4118.05	-1.95818	0.284369	-6.88605	5.73627e-12	1.49705e-08
B3gnt8	1311.64	-2.13697	0.310148	-6.89016	5.57279e-12	1.49705e-08
Cdk14	281.293	3.25058	0.480684	6.76241	1.35717e-11	2.95161e-08
Adrb2	1445.03	-1.48687	0.226435	-6.56642	5.15404e-11	9.60787e-08
Wee1	844.059	1.96067	0.313477	6.25458	3.98596e-10	6.5016e-07
Stc1	29.5495	8.48841	1.39628	6.07929	1.20713e-09	1.7502e-06
Rhbdf2	3022.03	-1.25891	0.208444	-6.03956	1.54535e-09	2.01653e-06
B3gnt7	163.547	-2.22081	0.369676	-6.00745	1.88465e-09	2.23571e-06
Hrob	160.85	5.37011	0.897922	5.9806	2.22321e-09	2.41755e-06
Ighv1-55	2254.34	1.492	0.251598	5.93009	3.02775e-09	3.03917e-06
Cdca5	559.427	4.434	0.750798	5.90571	3.51124e-09	3.27272e-06
Kif14	369.888	4.35784	0.744912	5.85015	4.91142e-09	4.27261e-06
Iqgap3	283.06	4.38777	0.75822	5.78693	7.16825e-09	5.84615e-06
Irf2bpl	3673.75	-1.39427	0.241694	-5.76875	7.98617e-09	6.13009e-06
Ulbp1	993.755	2.19619	0.382522	5.74134	9.39313e-09	6.8095e-06
Stard10	945.038	-0.957028	0.169641	-5.64151	1.68567e-08	1.1577e-05
Gm19951	829.579	-3.34702	0.601626	-5.56329	2.6473e-08	1.72723e-05
Brip1	350.422	3.71327	0.669258	5.54834	2.88398e-08	1.79205e-05
Uhrf1	2630.29	3.0583	0.556635	5.49427	3.92323e-08	2.32701e-05
Dtl	863.719	3.68261	0.677	5.4396	5.34008e-08	3.02968e-05
Rassf6	766.684	3.45098	0.642679	5.36968	7.88758e-08	4.28854e-05
Tram2	1113.88	1.12235	0.209773	5.35032	8.77972e-08	4.34852e-05
Abca6	23.2985	-7.84524	1.46753	-5.34588	8.99763e-08	4.34852e-05
Pgap1	3247.3	-1.38515	0.258879	-5.35057	8.7679e-08	4.34852e-05
P2ry10	3810.8	-1.25493	0.237323	-5.28785	1.23761e-07	5.76772e-05
Kif20a	777.832	3.54312	0.672832	5.26598	1.39442e-07	6.27442e-05
Phgdh	4565.96	1.18034	0.226628	5.20829	1.90585e-07	8.28981e-05
Necab3	22.8235	8.1156	1.56413	5.18857	2.11919e-07	8.64166e-05
Lipc	816.777	3.08445	0.594463	5.18864	2.11836e-07	8.64166e-05
Evc	170.488	4.28619	0.831449	5.15508	2.53526e-07	9.73018e-05
Clspn	962.21	4.06513	0.787791	5.16016	2.4674e-07	9.73018e-05
Cdca2	682.098	3.71664	0.72234	5.14528	2.67124e-07	9.95913e-05
Wipf3	105.312	4.82564	0.941841	5.12362	2.99725e-07	0.000108642
Mcm6	5847.19	2.09605	0.411575	5.09275	3.52908e-07	0.000124462
Cd55	8256.53	-1.49352	0.295311	-5.05746	4.24879e-07	0.000145901
Eif5b	4943.1	0.782311	0.156378	5.00271	5.65309e-07	0.000189147
Espl1	913.888	3.43828	0.690964	4.97605	6.48936e-07	0.000211699
Hmmr	744.926	4.08185	0.825998	4.94172	7.74378e-07	0.000231486
Cdca8	764.338	3.52525	0.712616	4.94692	7.53982e-07	0.000231486
Cit	807.27	2.89729	0.586633	4.93884	7.85883e-07	0.000231486
Tent5c	1615.18	3.15804	0.639205	4.94058	7.7889e-07	0.000231486
Ighd	25984.8	-2.56281	0.519231	-4.93579	7.98289e-07	0.000231486
Rad51	482.239	3.20994	0.651755	4.92507	8.43311e-07	0.000237163
Clcf1	2509.03	-1.62059	0.329217	-4.92255	8.54217e-07	0.000237163
Esco2	672.699	4.17714	0.850285	4.91263	8.98637e-07	0.000244298
Tnfaip8l2	1295.79	-1.29719	0.264417	-4.90585	9.30222e-07	0.000247724
Galnt10	1437.29	-1.00467	0.205082	-4.89887	9.63891e-07	0.000251556
Shcbp1	332.287	4.10684	0.840841	4.88421	1.03845e-06	0.00026059
Sgo1	236.472	3.96496	0.811292	4.88722	1.02272e-06	0.00026059
Serpinb1a	2856.79	-1.9395	0.397452	-4.87983	1.0618e-06	0.000261423
Taf1c	973.256	-0.770982	0.158254	-4.87181	1.10583e-06	0.000267222
Slc44a1	1125.94	1.12036	0.230155	4.86787	1.12805e-06	0.000267634
Derl3	541.455	2.34539	0.484035	4.84551	1.26287e-06	0.00028149
Cep55	677.172	3.84591	0.793719	4.84542	1.26341e-06	0.00028149
Dgka	4768.37	-1.1354	0.234111	-4.84984	1.23562e-06	0.00028149
Rad54l	443.379	3.61138	0.745543	4.84396	1.27274e-06	0.00028149
Haao	2312.2	-0.977534	0.202071	-4.83757	1.31435e-06	0.000285849
Spc24	301.548	4.16504	0.862785	4.82744	1.38299e-06	0.000295847
Ifngr1	2259.11	-0.807817	0.168351	-4.7984	1.59937e-06	0.000336616
Kif15	818.534	3.77159	0.788571	4.78282	1.72856e-06	0.000358031
Serpinc1	67.0003	4.91206	1.03333	4.75364	1.99788e-06	0.000401082
Etl4	371.829	3.36326	0.707256	4.75536	1.9809e-06	0.000401082
Kif23	1201.48	3.40311	0.720639	4.72235	2.33138e-06	0.000454062
Slc35g1	82.5336	3.5857	0.758925	4.72471	2.30447e-06	0.000454062
Bend3	851.161	1.07451	0.229831	4.67521	2.93652e-06	0.000563509
Dusp14	62.7544	6.21201	1.33156	4.6652	3.08321e-06	0.000583084
Kntc1	657.661	3.80357	0.81912	4.64348	3.42585e-06	0.000629632
Snrpa	1824.1	0.839603	0.18071	4.64613	3.38224e-06	0.000629632
Gm10790	52.6427	4.54779	0.980094	4.64015	3.48153e-06	0.000630978
Cyp27a1	538.963	-2.6159	0.564529	-4.63377	3.59065e-06	0.00064184
Stil	436.759	4.13035	0.894609	4.61694	3.89447e-06	0.000686743
Ahr	888.788	2.21387	0.48095	4.60313	4.16192e-06	0.00071459
Slc43a3	550.287	2.71509	0.58961	4.60488	4.12694e-06	0.00071459
Ptp4a3	14819.9	-0.774751	0.168419	-4.60013	4.22225e-06	0.000715534
Mcm10	615.042	3.73454	0.813651	4.58986	4.43542e-06	0.000742023
Aspm	803.042	3.08836	0.674342	4.5798	4.65413e-06	0.000768757
Zdhhc18	7220.74	-0.705165	0.154874	-4.55315	5.28475e-06	0.000862009
Cdca3	760.252	3.4667	0.765482	4.52878	5.93244e-06	0.000946359
Chek1	286.457	2.95773	0.653539	4.52571	6.01945e-06	0.000946359
Kifc1	450.677	3.2642	0.721254	4.52572	6.01896e-06	0.000946359
Pabpc4	5932.26	0.892323	0.197548	4.51699	6.27248e-06	0.0009744
Ipo7	4955.94	0.780715	0.172977	4.5134	6.37963e-06	0.000979386
Ttk	331.747	4.10221	0.909791	4.50896	6.51463e-06	0.000988481
Asns	153.533	3.6109	0.801601	4.50461	6.64958e-06	0.000997361
Eaf2	510.27	3.3378	0.742865	4.49315	7.01785e-06	0.00104063
Bard1	413.979	2.99644	0.667587	4.48847	7.17381e-06	0.00105181
Cip2a	718.234	3.47014	0.774007	4.48334	7.34838e-06	0.00106543
Zdhhc2	228.659	3.68674	0.828637	4.44916	8.62072e-06	0.00123617
Ehd2	875.421	1.09818	0.247063	4.44493	8.79187e-06	0.00124701
B4galnt1	9056.95	-1.01367	0.228627	-4.43371	9.26239e-06	0.00128893
Stmn1	1856.61	3.11301	0.702206	4.43319	9.28499e-06	0.00128893
Ccnb2	617.239	3.79415	0.858506	4.41948	9.89374e-06	0.00133686
Zwilch	285.115	3.08351	0.697858	4.41853	9.93757e-06	0.00133686
Cenph	200.903	2.86465	0.648304	4.41869	9.92995e-06	0.00133686
Hipk3	5502.2	0.718861	0.163058	4.40864	1.04024e-05	0.00137111
Trib1	620.369	1.52281	0.345298	4.41013	1.03309e-05	0.00137111
Lig1	2345.27	2.25633	0.513096	4.39747	1.09518e-05	0.0014291
Chst15	2658.88	-0.975225	0.222295	-4.38707	1.14886e-05	0.00148431
Trim36	264.789	-2.06133	0.470108	-4.3848	1.16091e-05	0.00148516
Sell	13844.3	-1.53046	0.34967	-4.37687	1.20395e-05	0.00151068
Ect2	532.888	3.44294	0.786623	4.37686	1.20401e-05	0.00151068
Chaf1a	809.629	2.89743	0.662997	4.3702	1.24131e-05	0.00151382
Creb3l2	1591.42	1.91882	0.438982	4.37108	1.23634e-05	0.00151382
Zbtb38	3326.06	1.11697	0.255356	4.37418	1.21888e-05	0.00151382
Ssx2ip	206.788	2.73766	0.626752	4.368	1.25387e-05	0.00151498
B3gnt5	5739.33	-1.29171	0.296602	-4.35503	1.33049e-05	0.0015928
Sh3bp2	2860.81	-1.01174	0.232956	-4.34305	1.40521e-05	0.00166696
Ehf	133.894	4.99101	1.15149	4.33441	1.46151e-05	0.00168111
Cdc6	550.391	3.55489	0.819964	4.33541	1.45486e-05	0.00168111
Kif22	753.979	2.9356	0.677317	4.33416	1.46321e-05	0.00168111
Lyplal1	13.0179	7.30873	1.68663	4.33334	1.46867e-05	0.00168111
Qrfp	23.2343	-7.83954	1.81404	-4.32158	1.54913e-05	0.00175779
Fignl1	681.757	3.32271	0.769603	4.31744	1.57851e-05	0.00177569
Gtf3c3	677.267	0.715403	0.166217	4.30402	1.67725e-05	0.00187063
Pole	1233.1	2.66849	0.620764	4.29872	1.71791e-05	0.00189975
Mcm3	4001.99	2.07027	0.482663	4.28926	1.79269e-05	0.00196578
Hhex	2707.6	-1.41104	0.329699	-4.27977	1.8709e-05	0.00200409
Ets1	27337	-0.644212	0.150537	-4.27943	1.8737e-05	0.00200409
Pals2	991.625	0.896454	0.209393	4.2812	1.85892e-05	0.00200409
Ell2	1939.22	1.18261	0.276795	4.27251	1.93283e-05	0.00205052
Hk2	453.574	1.01963	0.238959	4.26697	1.98148e-05	0.00208519
Cd24a	19178.7	0.997679	0.233977	4.264	2.00795e-05	0.00209614
Trpm5	179.229	4.84725	1.14156	4.24618	2.17446e-05	0.00223422
Ska3	204.708	4.42217	1.04123	4.24705	2.16601e-05	0.00223422
Atp11a	345.888	2.65416	0.626201	4.23851	2.25003e-05	0.00228596
Tbc1d19	62.5724	2.46408	0.581489	4.23754	2.25986e-05	0.00228596
Slfn8	1969.29	-1.50476	0.355542	-4.2323	2.31318e-05	0.0023219
Cdk1	489.968	3.66724	0.86686	4.23048	2.3319e-05	0.00232282
Mapk6	2154.18	0.782207	0.185033	4.2274	2.36407e-05	0.00233703
Racgap1	2060.78	2.13199	0.504657	4.22464	2.39327e-05	0.0023481
Chpf	789.338	0.87828	0.20818	4.21885	2.45548e-05	0.00239116
Got2	4100.17	1.03748	0.246132	4.21512	2.49644e-05	0.00241304
Plxnb2	2748.83	2.32719	0.552728	4.21036	2.5496e-05	0.00244631
Mylip	3964.24	-1.18348	0.28135	-4.20645	2.59415e-05	0.00245297
Cd55os	577.225	-1.86297	0.442753	-4.2077	2.5798e-05	0.00245297
Sgo2a	169.147	3.69469	0.880733	4.19502	2.72845e-05	0.00254311
Prc1	803.997	3.11673	0.742847	4.19565	2.72084e-05	0.00254311
Jchain	11729.9	5.66836	1.35413	4.18598	2.83934e-05	0.00262769
Dnajc4	322.995	-0.951444	0.227856	-4.17563	2.97157e-05	0.00273071
Nlrx1	493.626	2.00012	0.479615	4.17027	3.04244e-05	0.00277628
Kif18a	467.557	2.11845	0.508751	4.16401	3.12701e-05	0.00283363
Kif11	1910.13	4.20789	1.01236	4.15653	3.23117e-05	0.00286826
2210016F16Rik	1378.41	0.819497	0.19703	4.15924	3.19302e-05	0.00286826
Neil3	180.515	5.08041	1.22216	4.15689	3.22604e-05	0.00286826
Sft2d2	5495.49	1.04444	0.251635	4.15062	3.31578e-05	0.00292349
Lmnb1	5205.07	2.02954	0.489745	4.14409	3.41172e-05	0.00298789
Zfp943	901.019	-0.834079	0.201727	-4.13469	3.55438e-05	0.00309207
H2-Ob	17562	-1.017	0.246074	-4.13291	3.58202e-05	0.00309549
Rrm1	4408.48	2.07297	0.502399	4.12615	3.68886e-05	0.00316684
Ncl	20460	0.738547	0.179163	4.12221	3.75248e-05	0.00317962
Tpx2	1218.25	4.17758	1.01342	4.12225	3.75192e-05	0.00317962
Havcr1	506.25	3.40058	0.825562	4.11911	3.80342e-05	0.00320199
Ankle1	156.378	4.02123	0.976858	4.1165	3.8467e-05	0.00320691
2810454H06Rik	12.3846	-6.93387	1.6847	-4.1158	3.85842e-05	0.00320691
Arhgap8	116.769	4.51513	1.09752	4.11393	3.88983e-05	0.00321256
Parpbp	219.417	3.45334	0.845661	4.0836	4.4344e-05	0.00363927
Sgk1	352.427	-1.86532	0.457056	-4.08118	4.48082e-05	0.00365439
Pogk	419.158	1.07902	0.265009	4.07162	4.66866e-05	0.00376911
Nacad	256.703	-1.5805	0.388224	-4.0711	4.67926e-05	0.00376911
Depdc1a	202.461	3.61656	0.891851	4.05512	5.01091e-05	0.0040115
5830408C22Rik	159.207	-2.00243	0.494205	-4.05181	5.08234e-05	0.00404387
Hdlbp	6821.14	0.784918	0.193977	4.04645	5.19996e-05	0.00408761
Grap2	3943.1	-1.05023	0.259537	-4.04653	5.19822e-05	0.00408761
Hmces	2287.57	2.11532	0.523382	4.04164	5.30795e-05	0.00409843
Ccdc141	26.7788	5.96509	1.47586	4.04178	5.30473e-05	0.00409843
Ckap2l	695.167	3.23798	0.800651	4.04419	5.25053e-05	0.00409843
Rgs9	128.067	5.44568	1.35233	4.02689	5.65185e-05	0.00424518
Top2a	7106.97	4.06875	1.01049	4.02653	5.66068e-05	0.00424518
Dyrk2	1685.37	-1.00893	0.250448	-4.02849	5.61364e-05	0.00424518
Melk	298.34	3.48251	0.864499	4.02836	5.61681e-05	0.00424518
Clcn7	1505.6	-0.583781	0.144932	-4.02796	5.62634e-05	0.00424518
Rnf167	3473.41	-0.946324	0.235201	-4.02346	5.73484e-05	0.00427622
Icmt	2198.97	-0.567723	0.141416	-4.01455	5.95597e-05	0.00441588
Sh3bgrl	5368.23	0.885518	0.220893	4.0088	6.10269e-05	0.0044991
Rrm2	1660.15	3.75433	0.937702	4.00375	6.23454e-05	0.00457048
Sidt1	480.986	-1.29211	0.322851	-4.0022	6.2756e-05	0.00457059
Cep192	3006.11	0.794062	0.198526	3.99979	6.33977e-05	0.00457059
Zfp36l2	8904.51	-1.09278	0.27318	-4.00022	6.32836e-05	0.00457059
Gad1	97.427	-4.28698	1.07265	-3.99662	6.42541e-05	0.00460688
Ranbp17	37.2579	8.82288	2.20876	3.99449	6.48328e-05	0.00462297
Fanci	426.931	2.74552	0.688898	3.98538	6.73726e-05	0.00477797
Aurkb	871.131	2.72111	0.683134	3.98327	6.79726e-05	0.00479446
Snd1	5030.04	0.88899	0.223608	3.97567	7.01827e-05	0.00490601
Fbxw8	1288.81	0.862875	0.217062	3.97525	7.03061e-05	0.00490601
Igf2r	1812.45	1.2811	0.322667	3.97034	7.17693e-05	0.00498148
Rnf144a	2695.74	-1.46877	0.370181	-3.96771	7.25665e-05	0.00499911
Ly6d	13900.4	-0.860102	0.216815	-3.96698	7.27895e-05	0.00499911
Sel1l3	150.548	2.22815	0.562308	3.96251	7.41661e-05	0.00506698
Rhob	1993.39	1.20794	0.305746	3.95078	7.78968e-05	0.00529414
Myo1d	273.044	1.99714	0.506066	3.9464	7.93351e-05	0.00536395
Nfatc1	14251.7	1.04672	0.265613	3.94078	8.12169e-05	0.0054172
Ncapd2	4056.83	2.45355	0.622526	3.94128	8.10492e-05	0.0054172
Tcf19	650.242	2.44241	0.619847	3.94033	8.13681e-05	0.0054172
Foxm1	1091.13	2.96207	0.75199	3.93898	8.18281e-05	0.00542018
Pdk3	1034.5	1.13111	0.287595	3.933	8.38928e-05	0.00552888
Casp7	478.02	1.16485	0.296453	3.92929	8.51974e-05	0.00558664
Tyms	312.106	2.76089	0.703785	3.92291	8.7484e-05	0.0057079
Necap1	785.858	-0.792044	0.202047	-3.92011	8.85103e-05	0.00574612
Hexb	2450.52	-0.835586	0.213418	-3.91526	9.03072e-05	0.00583376
Mcm2	3712.81	1.80946	0.463182	3.90658	9.36112e-05	0.00592977
Irak3	1336.41	-1.15361	0.295167	-3.90832	9.29403e-05	0.00592977
Gins2	165.811	2.35389	0.602461	3.90712	9.34025e-05	0.00592977
Cybc1	5339.08	-0.693705	0.177572	-3.90662	9.35953e-05	0.00592977
Ccnf	575.868	2.99824	0.76831	3.90239	9.52482e-05	0.00600432
Lbh	12588.8	-0.782026	0.200543	-3.89954	9.63772e-05	0.00600847
Rasgrp2	9897.25	-1.07147	0.274715	-3.9003	9.60735e-05	0.00600847
Asb13	1011.26	-0.906247	0.232446	-3.89874	9.66954e-05	0.00600847
Maf1	3933.24	-0.652278	0.167671	-3.89024	0.000100147	0.00617739
Lmo2	3430.63	-1.7952	0.461524	-3.88972	0.000100361	0.00617739
Aip	1763.56	-0.551881	0.141928	-3.88847	0.00010088	0.00618019
Optn	770.77	1.78173	0.458537	3.8857	0.000102037	0.00622185
Slc25a37	4890.45	-0.903449	0.232714	-3.88223	0.000103502	0.00628187
Daam1	401.631	2.09441	0.540591	3.87429	0.000106935	0.00645003
Zfp35	804.59	-0.630677	0.162816	-3.87355	0.000107262	0.00645003
Ube2c	734.764	4.16191	1.0765	3.86614	0.000110571	0.00659976
Brca1	741.308	2.51057	0.649445	3.86572	0.000110763	0.00659976
Met	32.7929	7.20536	1.86473	3.86403	0.000111532	0.00661539
Ncaph	955.947	2.97834	0.772791	3.854	0.000116205	0.00686132
Dmac2	2336.96	-1.05479	0.274023	-3.84928	0.000118464	0.00696324
Rps10	261.04	-1.3533	0.351878	-3.84594	0.000120092	0.00702726
Mxd3	177.934	3.21441	0.836451	3.84292	0.000121579	0.00708255
Smarca4	10587.7	0.874888	0.227769	3.84112	0.000122472	0.00710285
Srbd1	773.629	0.812521	0.211669	3.83864	0.000123717	0.00714326
Diaph3	320.5	2.29634	0.598645	3.8359	0.000125106	0.00719164
Pclaf	2192.72	4.28819	1.12033	3.82762	0.000129387	0.00740515
Prkd2	6329.75	-0.985695	0.258214	-3.81735	0.000134891	0.00768642
Il4ra	7966.39	-0.929358	0.243766	-3.8125	0.000137567	0.00780482
Zfp318	4458.03	-2.01834	0.529769	-3.80985	0.000139054	0.00785503
Birc5	586.09	3.35247	0.882261	3.79986	0.000144776	0.00814302
Fut8	1498.05	1.77138	0.466907	3.79387	0.000148319	0.00830652
Plk1	818.933	4.55818	1.202	3.79217	0.000149336	0.00832773
Cdc45	490.859	2.72769	0.720235	3.78723	0.000152338	0.00845897
Gmds	236.02	1.2178	0.321675	3.78581	0.00015321	0.00847132
Odc1	4978.72	1.25066	0.330717	3.78167	0.000155781	0.00854111
Micu1	1974.35	0.892076	0.235877	3.78196	0.000155599	0.00854111
Myo1e	9362.07	0.727004	0.192339	3.77981	0.000156946	0.00856898
Mtfr2	149.633	3.63626	0.964083	3.77173	0.00016212	0.00881458
Ezh2	1464.65	2.11924	0.564492	3.75425	0.000173862	0.0094138
Nkiras1	245.627	-0.962794	0.257185	-3.74358	0.000181415	0.00972687
Cenpl	322.753	1.69777	0.453592	3.74294	0.00018188	0.00972687
Gins1	193.414	2.48287	0.663337	3.74301	0.000181832	0.00972687
Car13	285.138	3.03035	0.809858	3.74183	0.000182685	0.00972838
Fam83d	130.936	4.32023	1.15488	3.74085	0.0001834	0.00972838
Ckap2	295.998	3.09006	0.82695	3.7367	0.000186452	0.00985023
Mki67	10324.6	4.2766	1.14487	3.73543	0.000187391	0.00985996
Pabpc1	55061.6	0.725634	0.194366	3.73334	0.000188957	0.00990243
Prdm1	663.428	2.31956	0.621541	3.73196	0.000189999	0.00991716
Ldb1	5531.35	-0.698276	0.187399	-3.72616	0.000194422	0.0100948
Exo1	293.993	2.68775	0.721644	3.72447	0.000195723	0.0100948
Cdin1	275.559	1.01939	0.273629	3.72544	0.000194978	0.0100948
3425401B19Rik	303.953	2.37153	0.637019	3.72285	0.000196984	0.0101199
Gbp8	189.52	1.5518	0.417071	3.72072	0.000198656	0.0101657
Tns1	209.768	3.54598	0.95438	3.71548	0.000202821	0.0103383
Cchcr1	374.043	1.31555	0.35419	3.71426	0.000203797	0.0103477
Mcm5	3889.15	2.05477	0.554501	3.70561	0.00021088	0.0106658
Npepps	2350.95	0.486214	0.131245	3.70462	0.00021171	0.0106664
Sh2b2	894.13	2.27268	0.614437	3.6988	0.000216625	0.0108304
Tuba1c	2469.04	1.30553	0.352911	3.69932	0.000216174	0.0108304
Stk11ip	2819.53	-0.701343	0.189927	-3.69269	0.000221894	0.0110515
E2f7	193.175	4.00068	1.08447	3.68906	0.000225085	0.0111361
Hells	1431.91	2.32972	0.631564	3.68882	0.000225299	0.0111361
Cenpf	840.151	4.30878	1.16914	3.68544	0.000228312	0.0112424
Siah2	1770.32	0.89152	0.242033	3.68346	0.000230085	0.0112449
Nfil3	221.843	2.33051	0.632585	3.68411	0.000229501	0.0112449
Prss23	26.3419	6.07054	1.64946	3.68032	0.00023294	0.0113419
Rph3al	131.831	-1.91296	0.520327	-3.67646	0.000236491	0.011472
Arhgap39	282.735	-0.871193	0.237088	-3.67456	0.000238261	0.0115151
Sucla2	1017.68	0.539316	0.147668	3.65222	0.000259984	0.0124547
Gng12	573.872	1.72161	0.471461	3.65165	0.000260566	0.0124547
Ncapg2	1092.48	2.63113	0.720353	3.65256	0.00025964	0.0124547
Foxd2	84.1527	-1.98335	0.543362	-3.65015	0.00026209	0.0124818
Pltp	1055.24	-1.79368	0.491568	-3.64891	0.00026336	0.0124967
Tubb5	23444.9	1.12753	0.309584	3.64208	0.000270449	0.0127866
Atg4d	1138.85	-0.696103	0.191274	-3.6393	0.000273379	0.0128784
Chd3	5761.9	-0.861752	0.23708	-3.63485	0.000278141	0.0129624
Incenp	1647.71	2.13458	0.587241	3.63493	0.000278059	0.0129624
Cks1b	437.101	2.70902	0.745157	3.6355	0.000277442	0.0129624
Trim37	1201.33	1.16361	0.320208	3.63391	0.000279155	0.0129633
Lfng	1974.19	-1.80185	0.497108	-3.62465	0.000289347	0.013389
Tpi1	3761.44	1.20916	0.333821	3.62218	0.000292136	0.0134702
Dclk2	1015.83	-1.90846	0.527758	-3.61616	0.000299006	0.0136424
Lpar6	319.696	-1.52517	0.421667	-3.61701	0.000298023	0.0136424
Cnn3	2863.55	-1.50423	0.415784	-3.61782	0.0002971	0.0136424
Pbk	248.213	3.28369	0.908544	3.61423	0.000301237	0.0136848
Tnik	269.391	-2.18432	0.604481	-3.61355	0.000302032	0.0136848
Mcm7	3758.2	1.65576	0.458528	3.61104	0.000304975	0.0137703
Tacc3	1060.69	2.04389	0.566625	3.60712	0.000309609	0.0139107
Fcrla	10047.6	-0.525711	0.145763	-3.60662	0.000310216	0.0139107
Rmi2	502.136	2.20594	0.611791	3.60571	0.0003113	0.0139115
Icam2	1704.36	-0.977122	0.27113	-3.60389	0.00031349	0.0139615
Snx8	3996.04	-0.650555	0.180782	-3.59857	0.000319977	0.014106
Zswim4	747.072	-0.750743	0.208591	-3.59911	0.000319308	0.014106
Ccnb1	829.436	4.04315	1.12324	3.59955	0.000318765	0.014106
Snora57	30.935	-4.54744	1.26453	-3.59614	0.000322973	0.0141902
Anks3	1427	-0.687761	0.191309	-3.59502	0.000324367	0.0142036
Tenm4	365.927	1.74153	0.484852	3.59187	0.000328317	0.0143285
Cbx5	3797.7	1.08519	0.302625	3.58593	0.000335883	0.0146098
Gpr171	1155.57	-1.79075	0.499507	-3.58503	0.000337039	0.0146114
Akt3	1607.37	-1.03141	0.287784	-3.58396	0.000338422	0.0146227
Naa50	3683.99	0.713059	0.199269	3.57837	0.000345743	0.0148898
Lgalsl	108.98	1.91743	0.536124	3.57647	0.000348266	0.0149491
Pgm2l1	476.488	-0.960377	0.268918	-3.57127	0.00035526	0.0151496
Klf13	7003.01	-0.666535	0.186596	-3.57208	0.000354157	0.0151496
Rad54b	127.397	3.32456	0.933902	3.55986	0.000371047	0.0157713
Cdkn2c	552.047	1.891	0.531566	3.55742	0.000374519	0.0158672
Npm1	14356.4	0.658525	0.185211	3.55554	0.00037721	0.0159295
Marchf1	6660.82	-0.63309	0.178132	-3.55405	0.000379343	0.0159679
Eme1	128.475	2.71286	0.764948	3.54647	0.000390431	0.0163818
Mcm4	3557.38	1.60867	0.454083	3.54267	0.000396092	0.016566
Dbf4	811.792	2.14806	0.606758	3.54022	0.000399796	0.0166675
Phf19	1050.86	2.03941	0.576449	3.53789	0.00040334	0.0167119
Nrm	2185.57	-0.672002	0.189947	-3.53784	0.000403421	0.0167119
Ly6m	85.6583	1.25508	0.354904	3.53639	0.000405631	0.0167503
Sel1l	4085.25	0.640989	0.18138	3.53397	0.000409371	0.0167984
Trerf1	359.881	3.49746	0.989495	3.53459	0.00040841	0.0167984
Tonsl	1122.73	0.655752	0.186175	3.52224	0.000427914	0.0175042
Gm30948	19.9426	-7.62052	2.1653	-3.51939	0.000432543	0.0176383
Mastl	132.552	4.64485	1.32174	3.51419	0.000441097	0.0179311
Ybx3	3486.98	0.808378	0.2303	3.51011	0.000447918	0.0181518
Ralgps2	14629.2	-0.704268	0.200823	-3.50692	0.000453333	0.0183144
Kcnb1	388.863	-1.0903	0.311033	-3.50541	0.000455908	0.0183616
Gm4787	8.49642	-6.38958	1.82415	-3.50276	0.000460462	0.0184879
Oas1c	369.061	-0.848325	0.242329	-3.50071	0.000464014	0.0185734
Endou	383.653	2.59898	0.742991	3.498	0.000468758	0.0186443
Prps2	4911.56	0.97292	0.278195	3.49726	0.000470072	0.0186443
Vcp	7211.13	0.737514	0.210862	3.49762	0.000469434	0.0186443
Gtf2ird1	51.0304	4.7409	1.35604	3.49613	0.000472058	0.0186663
Dlgap5	612.218	2.64751	0.757877	3.49333	0.000477038	0.0188063
Il2rb	479.589	2.2909	0.656919	3.48734	0.000487854	0.0191747
Mcm8	236.678	1.76228	0.505695	3.48486	0.000492387	0.0192948
Shisa5	28551.6	-0.835489	0.240037	-3.48067	0.000500156	0.0194663
Ccl22	44.1852	4.68331	1.34574	3.48009	0.000501241	0.0194663
Egr2	282.11	1.72012	0.494231	3.48039	0.00050069	0.0194663
Ptpn7	3146.97	0.577866	0.16621	3.47672	0.00050758	0.0195442
Abcc4	1394.63	0.935287	0.26902	3.47664	0.00050774	0.0195442
2510009E07Rik	301.962	3.09975	0.891306	3.47776	0.000505623	0.0195442
Sun2	8042.14	-0.553913	0.159388	-3.47525	0.000510369	0.0195877
Ighm	298229	0.882654	0.254172	3.47266	0.00051533	0.0197201
Septin10	117.331	1.74509	0.50294	3.46978	0.000520883	0.0198743
Pa2g4	4856.33	0.705191	0.203287	3.46895	0.000522497	0.0198777
Knl1	631.244	2.80893	0.810512	3.46562	0.000529001	0.0200667
Mdh1	6267.92	0.891887	0.257431	3.46457	0.000531081	0.0200872
Ube2l3	3180.71	0.747922	0.216162	3.46001	0.000540162	0.0203716
Atad5	824.547	1.90606	0.551326	3.45722	0.000545771	0.0204755
Gpr174	1802.82	-1.53439	0.44384	-3.45708	0.000546055	0.0204755
Rgcc	246.837	3.43406	0.995655	3.44905	0.000562572	0.0210344
Ddias	167.103	1.83842	0.533485	3.44605	0.000568847	0.0212082
Plek	8343.42	0.507955	0.147498	3.4438	0.000573601	0.021264
Tmub1	660.685	-0.822732	0.23887	-3.44427	0.000572603	0.021264
Ccne2	308.95	2.88621	0.838421	3.44244	0.000576493	0.0213106
Asf1b	738.642	2.64325	0.768486	3.43955	0.000582682	0.0214786
Pdcd1	47.433	4.19623	1.22091	3.43697	0.000588269	0.0216234
Mthfd2	920.471	1.23145	0.358778	3.43233	0.000598411	0.021873
Cecr2	1497.26	0.832682	0.242555	3.43297	0.000597017	0.021873
Aif1l	35.9612	8.77215	2.56268	3.42304	0.000619242	0.0222954
Nuf2	696.732	3.8695	1.12973	3.42516	0.000614446	0.0222954
Cd19	37691.3	-0.511093	0.149321	-3.42278	0.000619844	0.0222954
Lap3	818.29	1.01275	0.295825	3.42348	0.000618249	0.0222954
Socs3	978.761	-1.4901	0.435346	-3.4228	0.000619807	0.0222954
Carns1	729.355	-1.42009	0.414913	-3.42262	0.000620218	0.0222954
Nudt4	1407.36	0.652317	0.19068	3.42099	0.000623926	0.0223671
Aldh18a1	1570.97	0.72157	0.211362	3.4139	0.000640396	0.0228946
Susd6	3142.4	-0.553383	0.162189	-3.41198	0.000644936	0.0229939
Anln	281.338	2.79651	0.820766	3.4072	0.000656328	0.0233363
Art4	20.5689	-7.66419	2.25065	-3.40532	0.000660855	0.0234334
Gmnn	417.416	2.19002	0.643382	3.40392	0.000664253	0.0234901
Gtse1	386.676	2.93901	0.864458	3.39984	0.00067426	0.0237154
Irak1bp1	69.3578	3.61995	1.06462	3.40024	0.000673276	0.0237154
Slc25a13	145.806	2.57818	0.759916	3.39272	0.000692019	0.0242746
Pola1	1111.51	2.16825	0.639313	3.39153	0.000695045	0.0243154
Erp27	72.4423	-2.21609	0.653762	-3.38975	0.000699563	0.024408
Ada	796.473	2.82235	0.834017	3.38404	0.000714265	0.0248545
Cyth1	6001.53	-0.613903	0.181506	-3.38228	0.000718861	0.0249479
Rhobtb1	267.363	3.05603	0.905084	3.37652	0.000734097	0.025275
Stk25	2076.28	-0.61752	0.182809	-3.37795	0.000730273	0.025275
Dipk1a	1043.99	-1.02829	0.304506	-3.37691	0.000733061	0.025275
H2-K2	1889.21	-1.16662	0.345926	-3.37246	0.00074499	0.0255825
Ctsa	4662.23	-0.931034	0.276139	-3.37161	0.000747301	0.0255946
Cyb5r1	530.235	-0.643325	0.191032	-3.36764	0.000758153	0.0258983
Stard3	923.157	-0.663288	0.197153	-3.36433	0.000767304	0.0261424
Rp1l1	34.5091	8.71237	2.59319	3.35971	0.000780231	0.0264448
Spdl1	335.042	1.85033	0.550648	3.36028	0.000778645	0.0264448
Nudt21	2254.06	0.626687	0.186571	3.35897	0.000782334	0.0264474
Gcat	26.7657	4.17643	1.2466	3.35025	0.000807384	0.0270837
Ccna2	1488.09	3.89358	1.16211	3.35044	0.000806846	0.0270837
Tcerg1l	20.2867	5.23914	1.56321	3.35153	0.00080367	0.0270837
Lemd2	1808.83	-0.624377	0.186423	-3.34924	0.000810328	0.0271127
Zfp712	249.304	-0.855627	0.255543	-3.34827	0.000813183	0.0271387
Tuba1b	10474	1.21856	0.36424	3.34549	0.000821374	0.0273421
Eif3a	12057.1	0.479985	0.143557	3.34351	0.000827264	0.0273984
Dctd	149.959	1.2153	0.363421	3.34406	0.000825608	0.0273984
Nek2	1342.57	2.30503	0.690291	3.33921	0.000840159	0.027755
Aurka	461.795	2.57258	0.771339	3.33522	0.000852331	0.028086
Ung	517.199	1.85802	0.557799	3.33098	0.000865412	0.0284132
Ska1	146.862	4.36622	1.31094	3.33059	0.000866613	0.0284132
Lats2	1202.87	-0.740293	0.222337	-3.32961	0.000869688	0.0284425
Ehd3	1101.57	1.08841	0.327188	3.32658	0.000879203	0.0286818
St8sia6	2635.12	1.56619	0.470933	3.32572	0.000881894	0.0286978
Efnb1	551.48	2.10402	0.633013	3.32381	0.000887968	0.0287521
1700029J07Rik	180.426	-1.03225	0.310508	-3.32438	0.000886149	0.0287521
Pimreg	69.952	4.10571	1.23555	3.32298	0.000890611	0.0287663
Oxct1	2246.78	1.16733	0.351583	3.32021	0.000899488	0.0289813
Ppp1r9b	4417.01	-0.800436	0.241199	-3.31857	0.0009048	0.0290806
Zfp12	962.722	-0.779941	0.235076	-3.31782	0.000907232	0.0290871
Kpna2	2964.47	1.72139	0.519737	3.31205	0.000926164	0.0293281
Slc12a2	632.674	1.57046	0.473958	3.3135	0.000921355	0.0293281
Ndc1	1113.59	2.41293	0.727949	3.3147	0.000917407	0.0293281
Socs7	1270.24	-0.567847	0.171403	-3.31292	0.000923258	0.0293281
Card6	3117.02	-0.896761	0.270809	-3.31142	0.000928233	0.0293281
Bhlha15	99.8117	2.48932	0.751737	3.31142	0.000928227	0.0293281
Paxx	441.88	-0.723847	0.21864	-3.31068	0.000930691	0.0293347
Msrb2	137.963	-1.5183	0.459027	-3.30765	0.00094081	0.0295822
Slc12a7	243.547	-1.52939	0.462933	-3.3037	0.000954193	0.0298198
Ckap5	2694.17	1.1309	0.342345	3.30339	0.000955222	0.0298198
Arl4a	407.461	-0.933788	0.282647	-3.30372	0.000954099	0.0298198
Fut1	17.1188	7.70071	2.33521	3.29766	0.000974945	0.0303629
Arhgap9	3142.55	-0.641284	0.194612	-3.29519	0.000983543	0.0305577
Pask	306.247	2.55625	0.776138	3.29355	0.000989318	0.0306642
Cbx7	6652.75	-1.12131	0.34066	-3.29156	0.000996316	0.0308079
Homer3	137.885	-1.37272	0.417639	-3.28685	0.00101315	0.0311807
Smc2	1835.63	1.95222	0.593862	3.28732	0.00101144	0.0311807
Slc41a1	1942.57	0.607502	0.184897	3.28562	0.00101757	0.0312153
Anp32b	7731.7	0.869264	0.264599	3.28521	0.00101906	0.0312153
Il10ra	5637.58	-1.02264	0.311506	-3.28289	0.00102748	0.031326
Zbtb39	868.482	-0.698795	0.212826	-3.28341	0.00102561	0.031326
Rcc1	935.274	1.27732	0.389279	3.28123	0.00103355	0.0314377
Plxnd1	1676.97	1.09436	0.333782	3.27866	0.001043	0.0315781
Gm20743	12.6121	5.27601	1.60893	3.27921	0.00104098	0.0315781
Pou6f1	2060.5	-0.550331	0.167986	-3.27606	0.00105267	0.0317971
Eps8l1	1051.53	-1.1143	0.340345	-3.27404	0.00106023	0.0319514
Hpse	1676.76	1.02555	0.313344	3.27292	0.00106441	0.0320034
E2f1	667.646	1.88162	0.575483	3.26964	0.00107686	0.0323033
Sik1	3747.81	1.03502	0.316762	3.26749	0.00108506	0.0324003
Snx2	10927.3	-0.574928	0.175928	-3.26797	0.00108324	0.0324003
Ip6k1	4584.32	-0.689028	0.211008	-3.26541	0.00109307	0.0324171
Accs	338.838	-0.769377	0.23554	-3.26644	0.00108908	0.0324171
Lhfpl4	73.0605	4.49153	1.37524	3.26599	0.00109081	0.0324171
Ssbp3	1769.79	1.22976	0.376784	3.26384	0.00109913	0.0325227
Mapkap1	1805.43	0.589477	0.180831	3.25983	0.00111479	0.0329114
Ndor1	644.896	-0.673089	0.206583	-3.25819	0.00112124	0.0330128
Adpgk	1916.61	-0.584083	0.179294	-3.25768	0.00112328	0.0330128
Eps15	6494.19	0.718649	0.220715	3.256	0.00112993	0.0330608
Cdc25c	123.06	4.32545	1.32846	3.25599	0.00112998	0.0330608
Tmem131	8777.65	1.11317	0.342174	3.25323	0.00114102	0.033309
Adss	2434.93	0.581886	0.179074	3.24941	0.00115644	0.033609
Tipin	820.178	1.56451	0.481393	3.24996	0.00115421	0.033609
Hcn2	64.6339	2.46002	0.757483	3.24763	0.00116371	0.033745
Bicd1	85.3669	1.90949	0.588779	3.24313	0.00118225	0.0338442
Nusap1	905.682	3.34923	1.03275	3.24302	0.00118269	0.0338442
Bub1	691.155	4.00673	1.23505	3.24419	0.00117786	0.0338442
Mdfic	1090.73	0.673988	0.207799	3.24347	0.00118085	0.0338442
Inka1	155.114	-1.29195	0.398356	-3.24321	0.00118192	0.0338442
Ighv1-58	247.179	1.82641	0.562927	3.24448	0.00117665	0.0338442
Troap	185.392	3.31741	1.02364	3.24078	0.00119202	0.0340364
Atp6ap1	4427.69	-0.609228	0.18807	-3.23936	0.00119797	0.0341316
Rnf130	2500.76	-0.753851	0.232786	-3.23839	0.00120206	0.0341371
Ms4a4c	1900.74	-2.05375	0.634493	-3.23684	0.00120862	0.0341371
Gnptg	459.095	-0.842694	0.260255	-3.23795	0.0012039	0.0341371
Dap	1458.32	1.01617	0.313909	3.23715	0.00120728	0.0341371
Pawr	207.88	3.62702	1.12194	3.23282	0.00122575	0.0344145
Bak1	1661.31	0.72816	0.225196	3.23344	0.00122307	0.0344145
1600020E01Rik	554.774	-1.20321	0.372201	-3.23268	0.00122636	0.0344145
Pih1d2	14.888	6.76683	2.09481	3.23028	0.00123667	0.0345747
Nelfe	840.672	0.783351	0.24256	3.22951	0.00124001	0.0345747
Eif5a	12550.7	0.635301	0.196681	3.23011	0.00123745	0.0345747
Jpt2	1712.66	0.858422	0.265884	3.22856	0.00124415	0.034616
Rtn4ip1	853.262	1.02231	0.316885	3.22611	0.00125484	0.0347747
Crisp3	173.31	-2.16478	0.671035	-3.22603	0.00125518	0.0347747
Stat2	3865.33	-0.634985	0.19702	-3.22295	0.0012688	0.0350774
Prr11	472.496	2.98414	0.926252	3.22173	0.00127417	0.0351515
Ablim2	50.3884	4.29766	1.33651	3.21558	0.00130183	0.0356881
Mtmr14	2631.65	0.957394	0.297682	3.21616	0.00129917	0.0356881
Sesn1	2892.16	-0.821633	0.255478	-3.21606	0.00129965	0.0356881
Gm35339	342.024	-1.1167	0.347369	-3.21475	0.00130559	0.0357163
Carhsp1	1183.49	1.03109	0.320805	3.21408	0.00130861	0.0357241
Ttll12	859.073	1.25933	0.392094	3.21181	0.00131901	0.0359327
Rad51ap1	220.69	2.64196	0.823061	3.20992	0.00132772	0.0360571
Clic4	6726.73	0.858416	0.267451	3.20962	0.0013291	0.0360571
Stat4	512.17	-1.36101	0.424212	-3.20833	0.0013351	0.0361447
Gtpbp2	3721.83	-0.688805	0.214797	-3.20678	0.00134231	0.0362647
Igkv4-68	527.596	1.26493	0.395054	3.20191	0.00136517	0.0368061
Cenpe	1429.39	3.90743	1.22205	3.19744	0.00138651	0.0373044
Rbbp7	4406.6	1.01485	0.317537	3.19601	0.00139341	0.0374128
Crlf3	5228.92	-0.553845	0.173436	-3.19337	0.00140624	0.0376501
Zbtb18	3622.48	-0.753493	0.235983	-3.193	0.00140802	0.0376501
Slc7a5	1773.54	1.19797	0.37617	3.18464	0.00144936	0.0386762
Anxa1	300.485	-1.42882	0.449565	-3.17823	0.00148179	0.039233
Lman1	1592.89	0.966546	0.304107	3.17831	0.00148137	0.039233
Ctu2	702.391	-0.8163	0.256763	-3.1792	0.00147682	0.039233
Fam72a	73.3823	4.16132	1.30936	3.17814	0.00148225	0.039233
Tafazzin	2076.96	-0.82883	0.260888	-3.17696	0.00148827	0.0393126
Rnaseh2b	547.375	1.19017	0.374704	3.1763	0.00149168	0.0393232
Ncapd3	970.587	0.97811	0.308094	3.17471	0.00149985	0.0394588
Ppp1r18	5295.14	-0.774044	0.243922	-3.17333	0.00150702	0.0395677
Mcam	29.0596	5.28699	1.66684	3.17187	0.0015146	0.0396868
Zfp747	518.956	-0.848814	0.267705	-3.17071	0.00152069	0.039713
Suclg2	1223.55	0.92129	0.29058	3.17052	0.00152169	0.039713
Bzw2	1488.67	1.10183	0.347735	3.16858	0.00153185	0.0398985
Fgd6	1807.51	0.914105	0.288605	3.16732	0.00153849	0.0399916
Ncapg	948.246	3.47171	1.09667	3.16568	0.00154721	0.0400976
Paics	4127.73	0.749988	0.236936	3.16536	0.00154889	0.0400976
Igkc	110191	1.06512	0.336551	3.16482	0.00155179	0.0400976
Eif2a	2016.86	0.735071	0.232332	3.16388	0.00155679	0.0401474
Rfc5	1038.14	1.3456	0.425997	3.15872	0.00158464	0.0407851
4933404K13Rik	49.0254	3.23004	1.02294	3.15761	0.00159068	0.0408597
Nadsyn1	496.974	-0.801414	0.253903	-3.15638	0.00159742	0.0409523
Mybl2	864.027	3.30161	1.04665	3.15446	0.00160798	0.0410617
Fam120a	9588.47	0.481898	0.152753	3.15475	0.00160637	0.0410617
Ergic1	1334.03	0.754061	0.239233	3.152	0.00162156	0.0413276
Fgd3	3380.63	-0.801656	0.254532	-3.14953	0.00163531	0.0415969
Inpp5b	1485.28	0.498593	0.158598	3.14376	0.00166791	0.0421793
Ighg3	7997.9	3.37158	1.07237	3.14404	0.00166632	0.0421793
Gm14506	13.2619	7.33259	2.33237	3.14384	0.00166747	0.0421793
Inafm2	376.379	-1.14397	0.364191	-3.14113	0.00168298	0.0424782
Slc14a1	480.987	-1.39121	0.443184	-3.13914	0.00169447	0.0426855
Tcf4	6655.45	0.809731	0.258023	3.13821	0.0016998	0.0427374
Ppfibp1	389.958	1.27847	0.407587	3.13669	0.00170869	0.0428783
Myb	445.72	1.83699	0.585759	3.13608	0.00171224	0.0428849
Cenpn	304.544	2.87984	0.919129	3.13322	0.00172898	0.0432212
Rock2	4552.73	0.525117	0.167715	3.131	0.0017421	0.0434659
Ipo5	4930.8	0.862503	0.275614	3.12938	0.00175175	0.0436231
Dalrd3	1909.14	-0.652227	0.20854	-3.12759	0.00176243	0.0437224
Aicda	1309.09	3.01878	0.965101	3.12794	0.00176036	0.0437224
Cdca7l	442.705	1.27446	0.407709	3.1259	0.00177265	0.0438924
Pcnx4	251.623	-0.97473	0.31193	-3.12484	0.00177903	0.0439669
Mad2l1	903.782	2.20555	0.706679	3.12101	0.00180234	0.0444588
Ppp4r4	12.3587	4.95857	1.58914	3.1203	0.0018067	0.0444823
Calml4	14.8805	-7.19911	2.30836	-3.11872	0.00181641	0.0446371
Slc25a34	11.999	7.19069	2.30663	3.1174	0.00182454	0.0447528
Bub3	2374.78	0.838877	0.269167	3.11657	0.00182969	0.0447947
Polh	1515.68	1.53448	0.493124	3.11176	0.00185978	0.0453613
H3f3a	11572.1	-0.697055	0.224003	-3.11181	0.00185947	0.0453613
Top1	5538.16	1.48861	0.478524	3.11082	0.00186566	0.0454197
Hmgb3	197.103	2.61073	0.83959	3.10953	0.00187383	0.045449
Ifi214	652.116	-1.37298	0.441499	-3.10982	0.00187203	0.045449
Mrpl45	1238.81	0.728459	0.234472	3.10681	0.00189118	0.0457847
Nsd2	2950.85	1.66926	0.538	3.10272	0.00191749	0.0462502
Nsl1	251.639	2.03625	0.656249	3.10287	0.00191655	0.0462502
Myo1f	600.216	-1.54976	0.4999	-3.10014	0.00193428	0.0463127
Tle4	2750.75	0.570886	0.184104	3.1009	0.00192935	0.0463127
Mms22l	670.858	1.76656	0.569784	3.1004	0.00193262	0.0463127
Lrrc75a	234.784	-1.36797	0.441192	-3.10061	0.0019312	0.0463127
Prr14	2981.35	-0.60387	0.194902	-3.09832	0.00194619	0.0465125
Dclre1a	235.727	1.40905	0.454979	3.09695	0.0019552	0.0466425
Fam53a	1383.41	-0.456769	0.147765	-3.09118	0.00199364	0.0474726
Maged2	83.4728	1.6529	0.534931	3.08993	0.00200202	0.0475854
Metap2	2770.45	0.644996	0.208827	3.08866	0.00201059	0.0477022
Ddit4	1324.54	-0.792824	0.256923	-3.08584	0.00202976	0.0479851
3110056K07Rik	228.06	-1.03298	0.334749	-3.08583	0.00202987	0.0479851
Ecpas	4712.08	0.619141	0.200842	3.08272	0.0020512	0.0484016
Orc1	103.459	2.26347	0.734396	3.08209	0.00205556	0.0484169
Bub1b	1145.35	3.11958	1.01276	3.08028	0.00206803	0.048623
Cdkn1b	4086.11	-0.794535	0.258127	-3.07807	0.00208344	0.0488971
Pon3	368.583	2.03642	0.661711	3.07751	0.00208735	0.0489008
Fah	727.394	1.96204	0.637732	3.07659	0.00209384	0.0489651
Kbtbd6	80.1127	3.49033	1.13534	3.07425	0.00211033	0.0492625
Adgrl2	401.4	2.09509	0.681961	3.07216	0.00212517	0.0493441
1700028I16Rik	33.2802	-4.21227	1.37109	-3.0722	0.00212485	0.0493441
Jazf1	45.4709	3.49204	1.13652	3.07258	0.00212215	0.0493441
Lamb3	479.417	-0.851221	0.27713	-3.07155	0.00212949	0.0493565
Slc4a11	162.738	-1.5731	0.512514	-3.06938	0.00214506	0.0496292
Btg1	22002.5	-0.66101	0.215504	-3.06727	0.00216026	0.0498924

## Sheet: Fig 6 PI3KD GOF DEGs
Differentially expressed genes PI3KD GOF B cells vs Control B cells
Gene	baseMean	log2FoldChange	lfcSE	stat	pvalue	padj
D5Ertd605e	16.4337	-7.49739	1.51309	-4.95501	7.23271e-07	0.0115781
Grk3	327.308	1.54153	0.332266	4.63943	3.49368e-06	0.0279634
Pcdhgb6	14.6791	-7.33208	1.64718	-4.45129	8.53566e-06	0.0455463
Eif2ak3	4600.85	-0.519982	0.121483	-4.28029	1.86651e-05	0.059758
Igkv1-99	155.19	-3.0569	0.7135	-4.28437	1.83255e-05	0.059758
Cd79a	38106.6	-1.2561	0.29718	-4.22673	2.3711e-05	0.063261
Cyp2u1	13.3214	7.18441	1.77289	4.05238	5.07003e-05	0.0837759
Serpina3g	3131.5	-1.54537	0.378113	-4.08707	4.36862e-05	0.0837759
Zfp932	492.864	0.767534	0.189751	4.04495	5.23337e-05	0.0837759
Klf12	389.831	1.38079	0.339268	4.06992	4.70296e-05	0.0837759
Itga2b	39.676	1.84641	0.47022	3.9267	8.61203e-05	0.125329
Gm8853	10.5348	-6.85889	1.772	-3.87069	0.000108526	0.144773
Il9r	2626.2	-2.09007	0.545847	-3.82904	0.000128645	0.158411
Cracr2a	547.89	0.934621	0.249934	3.73946	0.000184413	0.210863
Zfp53	712.068	-1.16025	0.317417	-3.65528	0.000256897	0.27416
LOC664787	96.3774	2.7957	0.79081	3.53524	0.000407404	0.407608
Pnpla6	1880.68	0.49671	0.145683	3.40953	0.000650742	0.511105
Socs2	100.074	-3.99082	1.17771	-3.38863	0.000702418	0.511105
Thbs4	44.6676	-8.94075	2.58905	-3.4533	0.000553781	0.511105
Nlrc4	1414.82	0.515119	0.152009	3.38875	0.000702116	0.511105
Serpina3f	725.333	-2.35949	0.686109	-3.43894	0.000583995	0.511105
Gm6093	22.7498	-7.96701	2.3413	-3.40282	0.000666953	0.511105
Mtcp1	318.878	0.788257	0.239444	3.29203	0.000994682	0.692299
Tulp3	314.647	-0.915843	0.281769	-3.25033	0.0011527	0.736165
Fcamr	800.05	1.89023	0.585367	3.22913	0.00124166	0.736165
Zcwpw2	6.99539	6.25301	1.92146	3.2543	0.00113671	0.736165
Creb5	15.3907	-7.40255	2.28928	-3.23357	0.00122252	0.736165
Sec16b	132.299	-2.19612	0.68747	-3.19449	0.00140079	0.747462
Cib2	123.169	2.09666	0.655963	3.19631	0.00139196	0.747462
Plxnc1	4328.24	0.471025	0.146557	3.21393	0.00130932	0.747462
Crhbp	8.31071	-6.51228	2.11605	-3.07756	0.00208704	0.893239
Setbp1	2062.83	0.540875	0.177127	3.0536	0.00226116	0.893239
St7	251.091	-1.37153	0.440273	-3.11517	0.00183836	0.893239
Chst11	969.275	-1.53168	0.499024	-3.06936	0.0021452	0.893239
Tbxa2r	544.853	-1.05641	0.345935	-3.05377	0.00225982	0.893239
Zc3h12c	989.563	1.44056	0.467546	3.08111	0.00206233	0.893239
Tet2	1830.18	0.711451	0.231006	3.0798	0.0020714	0.893239
Fam187b	14.2773	6.54499	2.11611	3.09293	0.0019819	0.893239
Sv2c	55.0921	4.51206	1.44665	3.11897	0.00181486	0.893239
Mast1	209.296	1.43266	0.470832	3.04284	0.00234358	0.893239
Csprs	155.191	0.873385	0.286964	3.04354	0.00233815	0.893239
D130040H23Rik	458.481	0.970678	0.313785	3.09345	0.00197844	0.893239
Ago3	1667.72	1.0174	0.335969	3.02826	0.00245965	0.915254

[truncated: 4 more sheets: Fig 7A and S6, Fig 7B-C, Fig 8, Fig 9]
